# Supplementary material for: A histone H3K9 methyltransferase Dim5 mediates repression of sorbicillinoid biosynthesis in Trichoderma reesei
Source: Microb Biotechnol. 2022 Aug 3;15(10):2533–46. doi: 10.1111/1751-7915.14103 (PMC9518983; doi:10.1111/1751-7915.14103)
Supplement: Supplementary file 1 — Data S1 [file MBT2-15-2533-s007.xls]

id	QM-1_count	QM-2_count	QM-3_count	dim5-1_count	dim5-2_count	dim5-3_count	QM-1_fpkm	QM-2_fpkm	QM-3_fpkm	dim5-1_fpkm	dim5-2_fpkm	dim5-3_fpkm	QM_mean	dim5_mean	log2(fc)	PValue	FDR	Symbol	Description	KEGG_A_class	KEGG_B_class	Pathway	K_ID	GO Component	GO Function	GO Process
Trire2_73618	522	432	573	81000	87020	56655	5.17	4.94	5.53	836.33	780.56	507.05	5.213333333	707.98	7.085358689	0	0	sor1	beta-ketoacyl synthase domain-containing protein [Trichoderma reesei RUT C-30]	-	-	-	-	-	GO:0008168//methyltransferase activity;GO:0016746//transferase activity, transferring acyl groups;GO:0046914//transition metal ion binding	GO:0006790//sulfur compound metabolic process;GO:0015936//coenzyme A metabolic process;GO:0030639//polyketide biosynthetic process;GO:0044249//cellular biosynthetic process;GO:0055114//oxidation-reduction process
Trire2_43701	109	74	105	49777	39969	38424	4.74	3.71	4.45	2256.21	1573.88	1509.64	4.3	1779.91	8.693251919	0	0	sor6	MFS multidrug transporter [Trichoderma parareesei]	-	-	-	-	GO:0031224//intrinsic component of membrane	-	GO:0044763//single-organism cellular process
Trire2_73621	120	113	148	46394	50410	27256	1.16	1.26	1.4	468.95	442.67	238.81	1.273333333	383.4766667	8.234384849	4.11E-271	1.24E-267	sor2	polyketide synthase [Trichoderma reesei QM6a]	-	-	-	-	-	GO:0016740//transferase activity	GO:0019438//aromatic compound biosynthetic process;GO:0044281//small molecule metabolic process;GO:0044550//secondary metabolite biosynthetic process;GO:0044763//single-organism cellular process;GO:1901362//organic cyclic compound biosynthetic process;GO:1901617//organic hydroxy compound biosynthetic process
Trire2_123084	19	14	14	5480	5400	4826	1.44	1.22	1.03	431.51	369.41	329.4	1.23	376.7733333	8.258894734	2.14E-232	4.87E-229	malC	dehyrdogenase/reductase domain-containing protein [Trichoderma reesei QM6a]	-	-	-	-	-	-	-
Trire2_74282	5394	4450	5822	38	60	54	171.4	163.07	180.38	1.26	1.73	1.55	171.6166667	1.513333333	-6.825316061	2.48E-209	4.51E-206	--	QI74 protein [Trichoderma parareesei]	-	-	-	-	-	-	-
Trire2_73623	10	17	6	9398	9007	7643	0.54	1.07	0.32	533.45	444.16	376.05	0.643333333	451.22	9.454048859	5.31E-198	8.03E-195	sor5	FAD/NAD(P)-binding domain-containing protein [Trichoderma reesei RUT C-30]	-	-	-	-	-	-	-
Trire2_69769	77	64	75	4051	3906	3288	4.45	4.27	4.23	244.27	204.62	171.85	4.316666667	206.9133333	5.582965112	4.19E-195	5.43E-192	nadA	FMN-linked oxidoreductase [Trichoderma longibrachiatum ATCC 18648]	-	-	-	-	-	GO:0003824//catalytic activity;GO:0032553//ribonucleotide binding	GO:0007275//multicellular organism development;GO:0044710//single-organism metabolic process
Trire2_54223	16	11	35	1817	2939	2612	1.31	1.04	2.8	155.42	218.4	193.66	1.716666667	189.16	6.783853305	3.54E-173	4.01E-170	phmFA	NAD(P)-binding protein [Trichoderma longibrachiatum ATCC 18648]	-	-	-	-	-	GO:0003824//catalytic activity	GO:0044710//single-organism metabolic process
Trire2_30759	68	65	85	3487	3093	2872	5.36	5.91	6.53	286.37	220.67	204.45	5.933333333	237.1633333	5.320894333	8.00E-169	8.07E-166	SPBC1773.06c	GroES-like protein [Trichoderma reesei RUT C-30]	-	-	-	-	-	GO:0003824//catalytic activity	GO:0006355//regulation of transcription, DNA-templated;GO:0044710//single-organism metabolic process
Trire2_102497	90	59	87	4017	3012	3241	3.48	2.63	3.28	161.72	105.35	113.1	3.13	126.7233333	5.339375722	4.19E-149	3.80E-146	sor3	yellow pigment regulator 2 [Trichoderma reesei]	-	-	-	-	-	GO:0005488//binding	GO:0006351//transcription, DNA-templated
Trire2_122416	453	514	538	16286	15891	15157	23.4	30.61	27.09	876.72	743.18	707.26	27.03333333	775.72	4.84272468	1.14E-143	9.42E-141	SPBC23G7.10c	NADH:flavin oxidoreductase/NADH oxidase [Trichoderma parareesei]	-	-	-	-	GO:0043231//intracellular membrane-bounded organelle;GO:0044444//cytoplasmic part	GO:0003824//catalytic activity;GO:0032553//ribonucleotide binding	GO:0007275//multicellular organism development;GO:0019725//cellular homeostasis;GO:0044267//cellular protein metabolic process;GO:0044710//single-organism metabolic process
Trire2_82095	146	97	141	1365	1854	1377	6.83	5.24	6.44	66.61	78.59	58.24	6.17	67.81333333	3.458226567	8.45E-141	6.39E-138	amt1	ammonium permease [Trichoderma reesei QM6a]	-	-	-	-	GO:0031224//intrinsic component of membrane;GO:0043231//intracellular membrane-bounded organelle	GO:0005275//amine transmembrane transporter activity;GO:0015077//monovalent inorganic cation transmembrane transporter activity;GO:0015291//secondary active transmembrane transporter activity	GO:0007584//response to nutrient;GO:0015843//methylammonium transport;GO:0034641//cellular nitrogen compound metabolic process;GO:0036267//invasive filamentous growth
Trire2_110316	66	61	91	2398	2690	1749	3.17	3.38	4.26	120	116.95	75.87	3.603333333	104.2733333	4.854894325	9.70E-136	6.77E-133	MUP1	high affinity methionine permease [Trichoderma reesei RUT C-30]	-	-	-	-	GO:0031224//intrinsic component of membrane	GO:0046943//carboxylic acid transmembrane transporter activity	GO:0000101//sulfur amino acid transport
Trire2_123149	49	41	65	1861	1565	1390	5.3	5.12	6.86	209.93	153.37	135.92	5.76	166.4066667	4.852500611	1.14E-120	7.37E-118	HBN1	nitroreductase family protein [Trichoderma reesei RUT C-30]	-	-	-	-	-	-	GO:0044710//single-organism metabolic process
Trire2_103015	18	3	18	1191	990	861	1.27	0.24	1.24	87.6	63.26	54.89	0.916666667	68.58333333	6.225317002	3.35E-93	2.03E-90	fgaOx3	FMN-linked oxidoreductase [Trichoderma longibrachiatum ATCC 18648]	-	-	-	-	-	GO:0016491//oxidoreductase activity	GO:0044710//single-organism metabolic process
Trire2_81586	129	113	129	4586	3576	2464	13.56	13.7	13.22	502.51	340.41	234.03	13.49333333	358.9833333	4.733598171	1.58E-86	8.97E-84	--	helix-turn-helix domain-containing [Trichoderma arundinaceum]	-	-	-	-	-	-	-
Trire2_22271	83	93	86	1010	1147	1136	5.35	6.92	5.41	67.88	66.97	66.18	5.893333333	67.01	3.507220633	1.35E-84	7.22E-82	SPBC1773.06c	Zinc-binding oxidoreductase [Trichoderma parareesei]	-	-	-	-	-	GO:0003824//catalytic activity	GO:0007275//multicellular organism development;GO:0044710//single-organism metabolic process
Trire2_59900	19	24	26	627	554	545	1.37	2	1.83	47.29	36.3	35.63	1.733333333	39.74	4.518970845	1.68E-82	8.49E-80	--	NAD(P)-binding protein [Trichoderma citrinoviride]	-	-	-	-	-	GO:0048037//cofactor binding	-
Trire2_105449	55	55	39	681	840	891	2.51	2.9	1.74	32.44	34.76	36.79	2.383333333	34.66333333	3.862357749	1.62E-74	7.74E-72	--	Cyclin C-dependent kinase CDK8 [Trichoderma parareesei]	-	-	-	-	-	GO:0003824//catalytic activity	GO:0008152//metabolic process
Trire2_5016	235	164	281	811	1147	923	22.36	17.99	26.06	80.42	98.81	79.33	22.13666667	86.18666667	1.9610267	2.17E-74	9.87E-72	--	Phosphatidylserine decarboxylase proenzyme 2 [Verticillium dahliae VDG1]	-	-	-	-	-	-	-
Trire2_77703	1461	1635	1514	26034	21241	21126	25.49	32.9	25.76	473.51	335.63	333.06	28.05	380.7333333	3.762708208	7.48E-71	3.23E-68	atrF	ABC transporter G family member 11 [Trichoderma lentiforme]	-	-	-	-	GO:0031224//intrinsic component of membrane	GO:0015405//P-P-bond-hydrolysis-driven transmembrane transporter activity;GO:0016491//oxidoreductase activity;GO:0017111//nucleoside-triphosphatase activity;GO:0032550//purine ribonucleoside binding;GO:0046872//metal ion binding	GO:0008152//metabolic process;GO:0044763//single-organism cellular process;GO:0051234//establishment of localization
Trire2_105242	41	30	39	550	556	878	3.75	3.16	3.48	52.4	46.02	72.51	3.463333333	56.97666667	4.040138068	9.06E-71	3.74E-68	--	S-adenosyl-L-methionine-dependent methyltransferase [Trichoderma reesei RUT C-30]	-	-	-	-	-	-	-
Trire2_71029	1582	1026	1435	50	56	82	253.96	189.95	224.61	8.37	8.14	11.89	222.84	9.466666667	-4.557007887	1.56E-69	6.17E-67	CTR2	Ctr copper transporter [Trichoderma citrinoviride]	-	-	-	-	GO:0031224//intrinsic component of membrane	GO:0005375//copper ion transmembrane transporter activity	GO:0006825//copper ion transport;GO:0007275//multicellular organism development;GO:0046916//cellular transition metal ion homeostasis
Trire2_2987	747	487	894	24	39	23	27.45	20.64	32.03	0.92	1.3	0.76	26.70666667	0.993333333	-4.748778185	1.64E-67	6.22E-65	DYNC1I2	WD40 repeat-like protein [Trichoderma citrinoviride]	Cellular Processes	Transport and catabolism	ko04145//Phagosome	K10415	GO:0005816//spindle pole body;GO:0030863//cortical cytoskeleton	-	GO:0007275//multicellular organism development;GO:0022402//cell cycle process;GO:0022413//reproductive process in single-celled organism
Trire2_121495	7	1	13	301	416	350	0.38	0.06	0.68	16.94	20.34	17.08	0.373333333	18.12	5.600974819	6.82E-66	2.48E-63	prb1	serine proteinase [Trichoderma reesei QM6a]	-	-	-	-	-	GO:0004175//endopeptidase activity;GO:0005515//protein binding	GO:0007275//multicellular organism development;GO:0019538//protein metabolic process;GO:0050789//regulation of biological process;GO:0052048//interaction with host via secreted substance involved in symbiotic interaction
MSTRG.6176	472	385	499	3164	2864	2570	22.91	21.55	23.61	159.91	125.77	112.61	22.69	132.7633333	2.548728243	1.04E-65	3.64E-63	CHIP	stip1 likey and u-box containing 1 [Trichoderma arundinaceum]	Genetic Information Processing;Genetic Information Processing	Folding, sorting and degradation;Folding, sorting and degradation	ko04141//Protein processing in endoplasmic reticulum;ko04120//Ubiquitin mediated proteolysis	K09561;K09561	-	GO:0003824//catalytic activity	GO:0007275//multicellular organism development;GO:0032446//protein modification by small protein conjugation;GO:0044711//single-organism biosynthetic process;GO:0055086//nucleobase-containing small molecule metabolic process;GO:0072528//pyrimidine-containing compound biosynthetic process
Trire2_110853	178	127	190	580	835	787	19.79	16.29	20.6	67.22	84.07	79.06	18.89333333	76.78333333	2.022915935	1.22E-65	4.09E-63	--	thioredoxin-like protein [Trichoderma citrinoviride]	Metabolism;Metabolism	Global and overview maps;Metabolism of other amino acids	ko01100//Metabolic pathways;ko00480//Glutathione metabolism	K00799;K00799	-	GO:0003824//catalytic activity	GO:0044763//single-organism cellular process
MSTRG.9645	78	45	50	1062	1028	684	2.67	1.78	1.67	37.79	31.88	21.14	2.04	30.27	3.891247618	4.09E-65	1.32E-62	--	hypothetical protein M419DRAFT_7991 [Trichoderma reesei RUT C-30]	-	-	-	-	-	-	-
Trire2_106647	21	26	13	471	461	561	2.21	3.16	1.33	51.68	43.94	53.36	2.233333333	49.66	4.474813762	2.19E-63	6.64E-61	--	uncharacterized protein TRIREDRAFT_106647 [Trichoderma reesei QM6a]	-	-	-	-	-	-	-
Trire2_2433	323	240	428	3052	2977	2001	29.11	24.94	37.61	286.7	242.95	162.94	30.55333333	230.8633333	2.917637366	2.19E-63	6.64E-61	R2	methyltransferase [Trichoderma parareesei]	-	-	-	-	-	GO:0003824//catalytic activity	GO:0007275//multicellular organism development;GO:0008152//metabolic process
Trire2_81949	925	668	992	53	83	71	12.91	10.75	13.5	0.77	1.05	0.9	12.38666667	0.906666667	-3.772071945	3.09E-63	9.05E-61	--	tfiiic transcription initiation factor complex subunits tfc3 [Trichoderma arundinaceum]	-	-	-	-	-	GO:0043169//cation binding	-
Trire2_82204	35	58	48	1759	1374	1049	2.64	5.04	3.53	138.1	93.72	71.39	3.736666667	101.07	4.757459152	3.37E-63	9.55E-61	AKR7A2	ammonium transporter, high affinity [Trichoderma parareesei]	-	-	-	-	-	-	GO:0044710//single-organism metabolic process
Trire2_123659	724	580	875	2	9	9	53.75	49.66	63.33	0.15	0.61	0.6	55.58	0.453333333	-6.937849779	7.47E-63	2.05E-60	CIS3	cell wall protein [Trichoderma reesei QM6a]	-	-	-	-	GO:0071944//cell periphery	-	-
Trire2_120498	331	332	411	2397	2341	2122	18.52	21.43	22.43	139.81	118.63	107.29	20.79333333	121.91	2.551623515	8.13E-63	2.17E-60	RRD2	Phosphotyrosyl phosphatase activator, PTPA [Trichoderma parareesei]	-	-	-	-	GO:0044424//intracellular part	GO:0008047//enzyme activator activity;GO:0016859//cis-trans isomerase activity;GO:0019888//protein phosphatase regulator activity	GO:0006950//response to stress;GO:0007052//mitotic spindle organization;GO:0009893//positive regulation of metabolic process;GO:0018208//peptidyl-proline modification
Trire2_103012	4233	2377	3617	11333	15441	15278	296.25	191.86	246.82	826.75	978.59	966.08	244.9766667	923.8066667	1.914946614	8.77E-63	2.28E-60	JLP1	taurine catabolism dioxygenase, alpha-ketoglutarate dependent [Trichoderma parareesei]	-	-	-	-	-	GO:0016491//oxidoreductase activity	GO:0044710//single-organism metabolic process
Trire2_104547	111	97	74	1949	1797	1268	11.45	11.54	7.44	209.56	167.86	118.18	10.14333333	165.2	4.025609949	2.21E-62	5.57E-60	--	Exosome complex component RRP46 [Trichoderma lentiforme]	Genetic Information Processing	Folding, sorting and degradation	ko03018//RNA degradation	K12590	GO:0000178//exosome (RNase complex);GO:0044444//cytoplasmic part	-	GO:0000956//nuclear-transcribed mRNA catabolic process;GO:0007275//multicellular organism development;GO:0016075//rRNA catabolic process;GO:0043628//ncRNA 3'-end processing;GO:0043633//polyadenylation-dependent RNA catabolic process
Trire2_59333	38	22	30	241	394	333	1.75	1.17	1.35	11.58	16.45	13.87	1.423333333	13.96666667	3.294642269	1.60E-61	3.92E-59	YIL166C	MFS permease [Trichoderma parareesei]	-	-	-	-	GO:0031224//intrinsic component of membrane	-	GO:0044763//single-organism cellular process
Trire2_57430	868	811	984	5535	5728	4498	31.18	33.6	34.47	207.26	186.33	145.99	33.08333333	179.86	2.442697867	1.41E-60	3.37E-58	gcs-1	glutamate-cysteine ligase catalytic subunit [Trichoderma reesei RUT C-30]	Metabolism;Metabolism;Metabolism	Global and overview maps;Amino acid metabolism;Metabolism of other amino acids	ko01100//Metabolic pathways;ko00270//Cysteine and methionine metabolism;ko00480//Glutathione metabolism	K11204;K11204;K11204	GO:0043231//intracellular membrane-bounded organelle;GO:0044444//cytoplasmic part	GO:0003677//DNA binding;GO:0016772//transferase activity, transferring phosphorus-containing groups;GO:0016881//acid-amino acid ligase activity;GO:0046914//transition metal ion binding	GO:0000302//response to reactive oxygen species;GO:0006749//glutathione metabolic process;GO:0006796//phosphate-containing compound metabolic process;GO:0010468//regulation of gene expression;GO:0015711//organic anion transport;GO:0043043//peptide biosynthetic process;GO:0046686//response to cadmium ion;GO:0061687//detoxification of inorganic compound
Trire2_110342	5	6	9	235	397	320	0.39	0.54	0.69	19.24	28.24	22.71	0.54	23.39666667	5.437199786	8.90E-60	2.07E-57	--	dihydrosphingosine 1-phosphate phosphatase C823.11 [Aspergillus lentulus]	-	-	-	-	-	-	-
Trire2_22426	372	317	464	2983	2915	2058	25.01	24.58	30.42	209.07	177.49	125.02	26.67	170.5266667	2.676707633	1.80E-59	4.08E-57	aclE	NAD(P)-binding protein [Trichoderma longibrachiatum ATCC 18648]	-	-	-	-	GO:0044424//intracellular part	GO:0003824//catalytic activity	GO:0042326//negative regulation of phosphorylation;GO:0044092//negative regulation of molecular function;GO:0044238//primary metabolic process;GO:0044710//single-organism metabolic process;GO:0071704//organic substance metabolic process
Trire2_80980	2449	1332	2943	182	226	198	169.4	106.26	198.49	13.12	14.16	12.37	158.05	13.21666667	-3.579950765	8.51E-57	1.89E-54	AIH	porphyromonas-type peptidyl-arginine deiminase [Trichoderma reesei QM6a]	Metabolism;Metabolism	Global and overview maps;Amino acid metabolism	ko01100//Metabolic pathways;ko00330//Arginine and proline metabolism	K10536;K10536	-	-	GO:0006596//polyamine biosynthetic process
Trire2_66616	19	18	19	204	254	227	0.75	0.82	0.73	8.42	9.1	8.12	0.766666667	8.546666667	3.478690496	1.16E-56	2.52E-54	aphA	acid phosphatase [Trichoderma reesei QM6a]	-	-	-	-	-	GO:0016791//phosphatase activity;GO:0043169//cation binding	GO:0006796//phosphate-containing compound metabolic process;GO:0019520//aldonic acid metabolic process
Trire2_74580	2380	1713	2935	225	359	288	111.08	92.2	133.56	10.95	15.17	12.14	112.28	12.75333333	-3.138154691	1.24E-55	2.61E-53	--	regulator of g signaling superfamily [Trichoderma arundinaceum]	-	-	-	-	-	-	-
Trire2_110813	321	167	245	1026	1750	1461	15.67	9.4	11.67	52.22	77.38	64.46	12.24666667	64.68666667	2.401079246	3.25E-55	6.70E-53	AGP2	amino acid transporter [Trichoderma reesei QM6a]	-	-	-	-	GO:0005774//vacuolar membrane;GO:0016021//integral component of membrane	GO:0008028//monocarboxylic acid transmembrane transporter activity	GO:0006865//amino acid transport;GO:0006950//response to stress;GO:0015846//polyamine transport;GO:0015879//carnitine transport;GO:0032787//monocarboxylic acid metabolic process;GO:0032892//positive regulation of organic acid transport;GO:0034764//positive regulation of transmembrane transport
Trire2_67806	907	753	864	4060	4350	5641	45.41	43.48	42.18	211.89	197.23	255.18	43.69	221.4333333	2.341497403	1.59E-54	3.20E-52	CAN1	amino acid transporter [Trichoderma reesei QM6a]	-	-	-	-	GO:0031224//intrinsic component of membrane	GO:0046943//carboxylic acid transmembrane transporter activity	GO:0006865//amino acid transport;GO:0044763//single-organism cellular process
Trire2_123968	2280	1883	2629	244	346	275	99.94	95.19	112.36	11.15	13.73	10.89	102.4966667	11.92333333	-3.103717469	4.85E-54	9.57E-52	YEL023C	short chain dehydrogenase reductase family [Trichoderma arundinaceum]	-	-	-	-	-	-	-
Trire2_103162	150	86	136	505	564	512	12.12	8.01	10.71	42.52	41.25	37.36	10.28	40.37666667	1.973681548	1.18E-53	2.28E-51	--	Dihydrolipoamide acetyltransferase [Trichoderma guizhouense]	-	-	-	-	-	-	-
Trire2_75204	78	50	78	759	554	564	6.75	4.99	6.58	68.5	43.43	44.12	6.106666667	52.01666667	3.090516949	4.55E-53	8.60E-51	SAP17	zinc finger protein [Trichoderma reesei RUT C-30]	-	-	-	-	GO:0043231//intracellular membrane-bounded organelle	GO:0032403//protein complex binding;GO:0046914//transition metal ion binding	GO:0006511//ubiquitin-dependent protein catabolic process;GO:0046685//response to arsenic-containing substance
Trire2_68961	29	32	24	404	343	390	1.87	2.38	1.51	27.18	20.04	22.74	1.92	23.32	3.602389572	2.02E-52	3.75E-50	--	esterase [Trichoderma parareesei]	-	-	-	-	-	GO:0003824//catalytic activity	-
Trire2_124198	655	796	858	3	6	9	75.22	105.42	96.07	0.36	0.62	0.93	92.23666667	0.636666667	-7.178658334	2.90E-52	5.26E-50	--	uncharacterized protein TRIREDRAFT_124198 [Trichoderma reesei QM6a]	-	-	-	-	-	-	-
Trire2_5818	34	26	32	522	430	322	3.88	3.42	3.56	62.11	44.45	33.21	3.62	46.59	3.685958728	3.30E-52	5.87E-50	--	DSBA oxidoreductase [Trichoderma parareesei]	-	-	-	-	-	-	GO:0044710//single-organism metabolic process
Trire2_3049	124	88	129	388	625	579	9.34	7.64	9.47	30.46	42.63	39.4	8.816666667	37.49666667	2.088457129	1.73E-51	3.01E-49	NFIA_093940	Methionine aminopeptidase [Trichoderma parareesei]	-	-	-	-	GO:0044444//cytoplasmic part	GO:0004177//aminopeptidase activity;GO:0008237//metallopeptidase activity;GO:0043169//cation binding	GO:0070084//protein initiator methionine removal
Trire2_23292	893	906	905	23	41	45	64.31	75.25	63.55	1.73	2.67	2.93	67.70333333	2.443333333	-4.792304263	8.22E-51	1.41E-48	SPBC1773.06c	Zinc-binding oxidoreductase [Trichoderma parareesei]	-	-	-	-	-	GO:0016703//oxidoreductase activity, acting on single donors with incorporation of molecular oxygen, incorporation of one atom of oxygen (internal monooxygenases or internal mixed function oxidases);GO:0046914//transition metal ion binding	GO:0007275//multicellular organism development;GO:0044710//single-organism metabolic process
Trire2_81979	890	767	943	3230	3470	3033	94.46	93.89	97.59	357.34	333.51	290.85	95.31333333	327.2333333	1.779569763	2.16E-50	3.63E-48	--	glutathione-S-transferase [Trichoderma parareesei]	-	-	-	-	-	-	-
Trire2_124002	807	526	755	2110	2580	1966	25.63	19.27	23.38	69.86	74.21	56.42	22.76	66.83	1.553995317	2.46E-50	4.07E-48	OPT3	peptide transporter [Trichoderma reesei QM6a]	-	-	-	-	-	GO:0015198//oligopeptide transporter activity	GO:0006857//oligopeptide transport;GO:0044763//single-organism cellular process
Trire2_62130	119	91	104	805	1138	595	9.21	8.12	7.85	64.92	79.73	41.59	8.393333333	62.08	2.886812775	8.94E-50	1.45E-47	notO	NAD(P)-binding protein [Trichoderma longibrachiatum ATCC 18648]	-	-	-	-	-	GO:0003824//catalytic activity	GO:0044710//single-organism metabolic process
Trire2_61189	594	542	641	2246	2392	2502	42.03	44.23	44.22	165.65	153.27	159.95	43.49333333	159.6233333	1.87580537	1.04E-49	1.65E-47	TBCC	TBCC-domain-containing protein [Trichoderma reesei RUT C-30]	-	-	-	-	-	GO:0016740//transferase activity	GO:0070271//protein complex biogenesis
Trire2_104260	6	8	7	223	234	193	0.99	1.53	1.13	38.52	35.11	28.9	1.216666667	34.17666667	4.812005826	5.23E-49	8.19E-47	--	uncharacterized protein TRIREDRAFT_104260 [Trichoderma reesei QM6a]	-	-	-	-	-	-	-
Trire2_62463	1053	619	932	53	34	29	63.34	42.94	54.66	3.32	1.85	1.58	53.64666667	2.25	-4.575491625	8.02E-48	1.23E-45	--	FAD binding domain containing protein [Trichoderma parareesei]	-	-	-	-	-	GO:0003824//catalytic activity	GO:0044710//single-organism metabolic process
Trire2_122998	4	8	6	351	270	247	0.41	0.94	0.6	37.39	24.99	22.81	0.65	28.39666667	5.449138061	8.25E-48	1.25E-45	--	PEBP-like protein [Trichoderma longibrachiatum ATCC 18648]	-	-	-	-	-	-	-
Trire2_49818	618	495	660	1634	2040	2266	22.39	20.68	23.31	61.7	66.92	74.17	22.12666667	67.59666667	1.611165977	1.50E-47	2.24E-45	SPAC16E8.13	zf-UBP-domain-containing protein [Trichoderma reesei RUT C-30]	-	-	-	-	-	GO:0005048//signal sequence binding;GO:0032182//ubiquitin-like protein binding;GO:0046914//transition metal ion binding	GO:0097305//response to alcohol
Trire2_60182	63	46	54	317	315	363	4.11	3.46	3.43	21.54	18.6	21.38	3.666666667	20.50666667	2.48355198	2.73E-47	4.00E-45	--	kinase-like domain-containing protein [Naematelia encephala]	-	-	-	-	-	GO:0016740//transferase activity	-
Trire2_119710	2745	1998	2139	16639	15170	11870	117.12	98.31	88.99	739.99	586.11	457.58	101.4733333	594.56	2.550721762	2.83E-47	4.08E-45	FUBT	MFS multidrug transporter [Trichoderma parareesei]	-	-	-	-	-	-	GO:0044763//single-organism cellular process
Trire2_60419	125	109	72	1018	1452	1986	6.43	6.47	3.61	54.62	67.68	92.36	5.503333333	71.55333333	3.700641357	6.26E-47	8.88E-45	aphA	Metallo-dependent phosphatase [Trichoderma citrinoviride]	-	-	-	-	-	GO:0016791//phosphatase activity;GO:0043169//cation binding	GO:0006796//phosphate-containing compound metabolic process
Trire2_123468	49	62	75	396	432	382	2.9	4.23	4.33	24.45	23.17	20.44	3.82	22.68666667	2.570200107	6.97E-47	9.73E-45	SSP1854	dehydrogenase [Trichoderma reesei QM6a]	Metabolism;Metabolism	Global and overview maps;Energy metabolism	ko01100//Metabolic pathways;ko00910//Nitrogen metabolism	K00459;K00459	GO:0016020//membrane	GO:0016703//oxidoreductase activity, acting on single donors with incorporation of molecular oxygen, incorporation of one atom of oxygen (internal monooxygenases or internal mixed function oxidases);GO:0046872//metal ion binding	GO:0006355//regulation of transcription, DNA-templated;GO:0044710//single-organism metabolic process;GO:0051234//establishment of localization
Trire2_23240	339	253	419	795	1003	1005	31.43	27.06	37.88	76.84	84.22	84.2	32.12333333	81.75333333	1.347655951	1.09E-46	1.50E-44	asaB	methyltransferase [Purpureocillium lilacinum]	-	-	-	-	GO:0031224//intrinsic component of membrane	GO:0003824//catalytic activity;GO:0015179//L-amino acid transmembrane transporter activity	GO:0003333//amino acid transmembrane transport;GO:0008152//metabolic process;GO:0015821//methionine transport
Trire2_107669	52	50	41	909	527	737	2.19	2.43	1.69	39.96	20.13	28.08	2.103333333	29.39	3.804575949	3.79E-46	5.13E-44	Apeh	alpha/beta-hydrolase [Trichoderma reesei RUT C-30]	-	-	-	-	-	-	-
Trire2_73173	11	18	22	232	261	397	1.47	2.78	2.87	32.41	31.67	48.07	2.373333333	37.38333333	3.977408569	5.79E-46	7.73E-44	hfb1	hydrophobin [Trichoderma reesei QM6a]	-	-	-	-	GO:0009277//fungal-type cell wall	-	GO:0045229//external encapsulating structure organization
Trire2_109998	966	631	849	2279	2602	2315	98.07	73.88	84.04	241.17	239.21	212.35	85.33	230.91	1.4362057	6.13E-46	8.07E-44	yghU	glutathione S-transferase [Trichoderma parareesei]	Metabolism;Metabolism	Global and overview maps;Metabolism of other amino acids	ko01100//Metabolic pathways;ko00480//Glutathione metabolism	K00799;K00799	-	GO:0004601//peroxidase activity;GO:0016765//transferase activity, transferring alkyl or aryl (other than methyl) groups	GO:0009410//response to xenobiotic stimulus;GO:0044710//single-organism metabolic process
Trire2_120922	608	380	541	4029	3313	2499	90.62	65.32	78.62	625.92	447.14	336.52	78.18666667	469.86	2.587236446	1.73E-45	2.24E-43	txl1	thioredoxin [Trichoderma parareesei]	-	-	-	-	-	GO:0015036//disulfide oxidoreductase activity	GO:0019725//cellular homeostasis;GO:0044237//cellular metabolic process;GO:0044710//single-organism metabolic process;GO:0071704//organic substance metabolic process
Trire2_112034	66	38	73	245	314	255	3.63	2.41	3.91	14.05	15.64	12.67	3.316666667	14.12	2.089934159	4.55E-45	5.82E-43	notO'	MFS general substrate transporter [Trichoderma citrinoviride]	-	-	-	-	-	-	GO:0044763//single-organism cellular process
Trire2_70520	12	10	25	293	253	201	1.21	1.16	2.46	30.76	23.08	18.29	1.61	24.04333333	3.90050433	1.28E-44	1.62E-42	AgnL6	short chain dehydrogenase/reductase [Trichoderma parareesei]	-	-	-	-	-	GO:0003824//catalytic activity	GO:0044249//cellular biosynthetic process;GO:0044550//secondary metabolite biosynthetic process;GO:0044763//single-organism cellular process;GO:1901360//organic cyclic compound metabolic process;GO:1901576//organic substance biosynthetic process
MSTRG.2267	173	135	165	700	756	581	4.75	4.27	4.41	20.02	18.78	14.4	4.476666667	17.73333333	1.985966941	2.98E-44	3.70E-42	--	hypothetical protein M440DRAFT_135778 [Trichoderma longibrachiatum ATCC 18648]	-	-	-	-	-	-	-
Trire2_122363	2021	1226	1807	20492	17526	9537	188.08	131.58	163.97	1987.78	1476.94	801.89	161.21	1422.203333	3.141114599	4.50E-44	5.52E-42	hsp30	HSP20-like chaperone [Trichoderma longibrachiatum ATCC 18648]	-	-	-	-	-	-	-
Trire2_107780	32	36	60	241	280	295	2.91	3.78	5.33	22.88	23.09	24.28	4.006666667	23.41666667	2.547061329	2.85E-43	3.45E-41	--	BTB/POZ domain containing protein [Beauveria bassiana ARSEF 2860]	-	-	-	-	-	-	GO:0007275//multicellular organism development
Trire2_22830	164	155	180	564	671	674	15.9	17.33	17.01	56.98	58.89	59.02	16.74666667	58.29666667	1.799539431	3.44E-43	4.11E-41	gst1	glutathione S-transferase [Trichoderma citrinoviride]	Metabolism;Metabolism	Global and overview maps;Metabolism of other amino acids	ko01100//Metabolic pathways;ko00480//Glutathione metabolism	K00799;K00799	-	GO:0003824//catalytic activity;GO:0005488//binding	GO:0044238//primary metabolic process;GO:0044260//cellular macromolecule metabolic process;GO:0050794//regulation of cellular process
Trire2_121735	6366	4630	7203	801	1245	879	179.16	150.27	197.65	23.5	31.73	22.35	175.6933333	25.86	-2.764265269	3.49E-43	4.11E-41	bglA	glycoside hydrolase family 3 [Trichoderma reesei QM6a]	Metabolism;Metabolism;Metabolism;Metabolism	Global and overview maps;Global and overview maps;Carbohydrate metabolism;Metabolism of other amino acids	ko01100//Metabolic pathways;ko01110//Biosynthesis of secondary metabolites;ko00500//Starch and sucrose metabolism;ko00460//Cyanoamino acid metabolism	K05349;K05349;K05349;K05349	-	GO:0015926//glucosidase activity	GO:0016052//carbohydrate catabolic process;GO:0030243//cellulose metabolic process
Trire2_58689	27	14	32	174	189	219	1.32	0.79	1.52	8.84	8.34	9.64	1.21	8.94	2.885267784	1.01E-42	1.18E-40	erg5	sterol desaturase [Trichoderma reesei QM6a]	Metabolism;Metabolism;Metabolism	Global and overview maps;Global and overview maps;Lipid metabolism	ko01100//Metabolic pathways;ko01110//Biosynthesis of secondary metabolites;ko00100//Steroid biosynthesis	K09831;K09831;K09831	-	GO:0016491//oxidoreductase activity;GO:0046906//tetrapyrrole binding;GO:0046914//transition metal ion binding	GO:0006810//transport;GO:0034613//cellular protein localization;GO:0044710//single-organism metabolic process;GO:0044763//single-organism cellular process;GO:0045184//establishment of protein localization;GO:1902580//single-organism cellular localization
Trire2_111915	438	365	588	26	44	27	78.13	75.08	102.26	4.83	7.11	4.35	85.15666667	5.43	-3.971095376	3.28E-42	3.76E-40	--	SSCRP protein [Trichoderma parareesei]	-	-	-	-	-	-	-
Trire2_69742	27	14	13	276	219	240	2.69	1.61	1.26	28.64	19.74	21.59	1.853333333	23.32333333	3.653579704	3.68E-42	4.17E-40	--	esterase [Trichoderma parareesei]	-	-	-	-	-	-	-
Trire2_54395	200	180	209	793	794	963	10.17	10.56	10.36	42.04	36.57	44.25	10.36333333	40.95333333	1.982492767	3.81E-42	4.27E-40	flbA	G-protein signaling regulator protein [Trichoderma reesei QM6a]	Environmental Information Processing	Signal transduction	ko04011//MAPK signaling pathway - yeast	K19838	GO:0016020//membrane;GO:0043231//intracellular membrane-bounded organelle;GO:0044444//cytoplasmic part	GO:0008047//enzyme activator activity	GO:0006357//regulation of transcription from RNA polymerase II promoter;GO:0009371//positive regulation of transcription by pheromones;GO:0010969//regulation of pheromone-dependent signal transduction involved in conjugation with cellular fusion;GO:0019954//asexual reproduction;GO:0022603//regulation of anatomical structure morphogenesis;GO:0023058//adaptation of signaling pathway;GO:0043087//reg…
Trire2_71532	613	335	426	2340	2428	1903	26.57	16.74	18	105.71	95.29	74.51	20.43666667	91.83666667	2.167910375	6.85E-42	7.58E-40	agn1	GH71 alpha-1,3-glucanase [Trichoderma parareesei]	-	-	-	-	-	-	-
Trire2_60123	572	467	569	1331	1665	1483	36.46	34.33	35.36	88.42	96.09	85.4	35.38333333	89.97	1.346374058	7.28E-41	7.96E-39	--	ACT-like protein [Colletotrichum tofieldiae]	-	-	-	-	-	-	-
Trire2_78437	199	187	233	635	728	701	8.18	8.86	9.34	27.2	27.09	26.03	8.793333333	26.77333333	1.606314705	1.11E-40	1.20E-38	ATG28	Atg28p-like protein [Purpureocillium lilacinum]	-	-	-	-	-	-	-
Trire2_122104	198	153	270	573	636	671	8.68	7.73	11.54	26.18	25.24	26.57	9.316666667	25.99666667	1.480440868	4.62E-40	4.94E-38	uapA	Xanthine/uracil permease [Trichoderma reesei RUT C-30]	-	-	-	-	GO:0016020//membrane;GO:0043234//protein complex;GO:0044424//intracellular part	GO:0005345//purine nucleobase transmembrane transporter activity	GO:0006508//proteolysis;GO:0006863//purine nucleobase transport;GO:0044763//single-organism cellular process
Trire2_104227	75	51	56	270	354	269	12.93	10.14	9.41	48.51	55.26	41.9	10.82666667	48.55666667	2.165080255	9.46E-40	9.99E-38	--	SSCRP protein [Trichoderma parareesei]	-	-	-	-	-	-	-
Trire2_73631	2372	3722	2727	30831	32065	27394	105.96	191.75	118.77	1435.53	1297.04	1105.61	138.8266667	1279.393333	3.20410325	1.12E-39	1.17E-37	sor8	isoamyl alcohol oxidase [Trichoderma parareesei]	-	-	-	-	-	GO:0000166//nucleotide binding;GO:0016616//oxidoreductase activity, acting on the CH-OH group of donors, NAD or NADP as acceptor	GO:0044710//single-organism metabolic process
Trire2_39637	832	531	1226	72	92	75	54.24	39.92	77.93	4.89	5.43	4.42	57.36333333	4.913333333	-3.545354837	1.43E-39	1.48E-37	SSU1	Sulfite efflux pump SSU1 [Trichoderma lentiforme]	-	-	-	-	-	-	GO:0044763//single-organism cellular process
Trire2_123079	504	430	677	14	42	37	46.68	45.93	61.14	1.35	3.52	3.1	51.25	2.656666667	-4.269862876	1.94E-39	1.98E-37	CPO	Cloroperoxidase [Trichoderma citrinoviride]	-	-	-	-	-	-	-
Trire2_122523	567	338	602	3392	2388	2306	20.63	14.18	21.35	128.63	78.67	75.8	18.72	94.36666667	2.333696908	3.78E-39	3.82E-37	FCR1	N-terminal fungal transcription regulatory domain-containing protein [Trichoderma reesei QM6a]	-	-	-	-	-	GO:0005488//binding	GO:0006355//regulation of transcription, DNA-templated
Trire2_107479	185	164	162	675	826	647	14.1	14.42	12.04	53.63	57.01	44.55	13.52	51.73	1.93590604	2.08E-38	2.08E-36	ZRT2	ZIP zinc/iron transport family [Trichoderma citrinoviride]	-	-	-	-	GO:0031224//intrinsic component of membrane;GO:0043231//intracellular membrane-bounded organelle	GO:0046915//transition metal ion transmembrane transporter activity	GO:0007275//multicellular organism development;GO:0009268//response to pH;GO:0010038//response to metal ion;GO:0010106//cellular response to iron ion starvation;GO:0071578//zinc II ion transmembrane import
Trire2_123713	1956	1482	2892	122	248	122	68.92	60.22	99.35	4.48	7.91	3.88	76.16333333	5.423333333	-3.81184487	3.69E-38	3.64E-36	--	transcriptional regulatorMedA, involved in fruiting body development [Trichoderma parareesei]	-	-	-	-	GO:0043231//intracellular membrane-bounded organelle	-	GO:0022610//biological adhesion;GO:0048646//anatomical structure formation involved in morphogenesis;GO:0051704//multi-organism process
Trire2_82041	18	19	19	128	169	176	1.12	1.36	1.15	8.3	9.52	9.89	1.21	9.236666667	2.932365257	8.69E-38	8.49E-36	--	PTH11-like G-protein-coupled receptor [Trichoderma parareesei]	-	-	-	-	-	-	-
Trire2_110267	19	13	22	132	195	263	0.46	0.36	0.52	3.32	4.25	5.73	0.446666667	4.433333333	3.31112134	5.71E-37	5.52E-35	--	Peptidase S8/S53, subtilisin/kexin/sedolisin [Penicillium expansum]	-	-	-	-	-	-	-
Trire2_66544	35	30	36	154	230	174	3.17	3.13	3.17	14.52	18.84	14.22	3.156666667	15.86	2.328918941	6.61E-37	6.31E-35	GLYR1	NAD binding NADP oxidoreductase coenzyme F420-dependent [Trichoderma guizhouense]	-	-	-	-	-	GO:0000166//nucleotide binding;GO:0016616//oxidoreductase activity, acting on the CH-OH group of donors, NAD or NADP as acceptor;GO:0048037//cofactor binding	GO:0006739//NADP metabolic process;GO:0009081//branched-chain amino acid metabolic process
Trire2_59482	1691	1218	2287	141	276	178	19.69	16.36	25.96	1.71	2.91	1.87	20.67	2.163333333	-3.256210506	1.97E-36	1.86E-34	PKS1	polyketide synthase [Trichoderma reesei QM6a]	-	-	-	-	-	GO:0003824//catalytic activity;GO:0046914//transition metal ion binding	GO:0044710//single-organism metabolic process
Trire2_51492	7099	4022	8446	974	1235	1052	185.43	121.16	215.11	26.52	29.21	24.83	173.9	26.85333333	-2.695084845	2.26E-36	2.10E-34	chs-1	glycosyltransferase family 2 [Trichoderma reesei QM6a]	Metabolism;Metabolism	Global and overview maps;Carbohydrate metabolism	ko01100//Metabolic pathways;ko00520//Amino sugar and nucleotide sugar metabolism	K00698;K00698	GO:0030427//site of polarized growth	GO:0008375//acetylglucosaminyltransferase activity	GO:0006023//aminoglycan biosynthetic process;GO:0048646//anatomical structure formation involved in morphogenesis
MSTRG.6512	129	96	88	510	530	665	3.78	3.24	2.52	15.63	14.14	17.61	3.18	15.79333333	2.312217027	2.27E-36	2.10E-34	--	hypothetical protein M440DRAFT_1422195 [Trichoderma longibrachiatum ATCC 18648]	-	-	-	-	-	-	-
Trire2_70201	70	49	59	202	304	300	9.82	7.93	8.07	29.55	38.64	38.04	8.606666667	35.41	2.040630344	3.58E-36	3.28E-34	--	GCN5-related acetyltransferase [Trichoderma parareesei]	-	-	-	-	-	GO:0016740//transferase activity	-
MSTRG.9596	43	53	45	241	301	283	1.88	2.67	1.91	10.95	11.89	11.15	2.153333333	11.33	2.395504292	4.08E-36	3.70E-34	--	Mediator of RNA polymerase II transcription subunit 6 [Lachnellula arida]	-	-	-	-	-	-	-
MSTRG.1847	68	35	62	192	249	253	2.82	1.67	2.5	8.29	9.34	9.47	2.33	9.033333333	1.954928491	5.15E-36	4.63E-34	--	hypothetical protein M419DRAFT_123303 [Trichoderma reesei RUT C-30]	-	-	-	-	-	-	-
Trire2_60616	900	874	1014	3505	3535	3006	42.42	47.5	46.6	172.18	150.86	128	45.50666667	150.3466667	1.724143063	7.43E-36	6.61E-34	SPBC3B8.06	related to YTP1 [Fusarium oxysporum]	-	-	-	-	GO:0043231//intracellular membrane-bounded organelle	-	GO:0032535//regulation of cellular component size
Trire2_123207	862	602	1050	102	153	104	53.39	43	63.42	6.59	8.58	5.82	53.27	6.996666667	-2.928583615	1.06E-35	9.34E-34	--	26S proteasome regulatory subunit rpn-1 [Verticillium dahliae VDG2]	-	-	-	-	-	-	-
Trire2_49854	3604	3918	3495	18041	17840	19485	133.45	167.31	126.18	696.31	598.18	651.87	142.3133333	648.7866667	2.188673337	1.14E-35	9.93E-34	yap1	transcription factor, partial [Trichoderma reesei QM6a]	-	-	-	-	GO:0043231//intracellular membrane-bounded organelle;GO:0044444//cytoplasmic part	GO:0000977//RNA polymerase II regulatory region sequence-specific DNA binding;GO:0000982//transcription factor activity, RNA polymerase II core promoter proximal region sequence-specific binding	GO:0010035//response to inorganic substance;GO:0031000//response to caffeine;GO:0031327//negative regulation of cellular biosynthetic process;GO:0034605//cellular response to heat;GO:0034614//cellular response to reactive oxygen species;GO:0036251//positive regulation of transcription from RNA polymerase II promoter in response to salt stress;GO:0042181//ketone biosynthetic process;GO:1900376//re…
Trire2_57886	2214	1623	2076	4129	5610	4348	47.55	40.2	43.47	92.43	109.1	84.37	43.74	95.3	1.123522994	3.03E-35	2.62E-33	NUP152	Tubulin gamma chain [Trichoderma lentiforme]	-	-	-	-	GO:0043234//protein complex	-	-
Trire2_107055	482	606	526	2780	3348	4359	36.41	52.8	38.74	218.91	229.03	297.52	42.65	248.4866667	2.542550795	3.78E-35	3.24E-33	--	expressed protein [[Nectria] haematococca mpVI 77-13-4]	-	-	-	-	-	-	-
Trire2_68941	1707	1197	1617	2864	3506	3487	189.8	153.5	175.31	331.94	353.01	350.31	172.87	345.0866667	0.997271208	5.42E-35	4.60E-33	--	Glutathione S-transferase [Trichoderma parareesei]	Metabolism;Metabolism	Global and overview maps;Metabolism of other amino acids	ko01100//Metabolic pathways;ko00480//Glutathione metabolism	K00799;K00799	-	GO:0003824//catalytic activity	-
Trire2_111881	15	9	12	96	154	153	0.84	0.58	0.66	5.62	7.84	7.77	0.693333333	7.076666667	3.351448938	1.15E-34	9.69E-33	auaG	flavoprotein monooxygenase [Trichoderma parareesei]	-	-	-	-	-	-	-
Trire2_120017	1595	1028	1971	208	313	236	46.91	34.87	56.52	6.38	8.34	6.27	46.1	6.996666667	-2.720027085	1.41E-34	1.18E-32	isp4	oligopeptide transporter [Trichoderma parareesei]	-	-	-	-	GO:0044464//cell part	GO:0015198//oligopeptide transporter activity	GO:0044763//single-organism cellular process
Trire2_77706	8035	6220	8629	20228	20005	17910	258.62	230.89	270.81	678.65	583.08	520.84	253.44	594.19	1.229280085	1.55E-34	1.28E-32	--	vegetative cell wall protein gp1 [Pochonia chlamydosporia 123]	-	-	-	-	-	-	-
Trire2_122569	1024	1070	904	4019	5532	6127	69.77	84.07	60.05	285.41	341.3	377.15	71.29666667	334.62	2.230617144	5.13E-34	4.20E-32	--	uncharacterized protein TRIREDRAFT_122569 [Trichoderma reesei QM6a]	-	-	-	-	-	-	-
Trire2_55193	57	39	68	193	324	211	1.89	1.49	2.2	6.68	9.74	6.33	1.86	7.583333333	2.027529518	5.68E-34	4.60E-32	GRDP1	Glycine-rich domain-containing protein 1 [Tolypocladium ophioglossoides CBS 100239]	-	-	-	-	-	-	-
Trire2_69956	42	29	26	220	234	365	3.25	2.59	1.96	17.74	16.39	25.51	2.6	19.88	2.934734229	8.77E-34	7.04E-32	ADH7	alcohol dehydrogenase [Trichoderma reesei QM6a]	-	-	-	-	-	GO:0003824//catalytic activity;GO:0043169//cation binding	GO:0044710//single-organism metabolic process
Trire2_23382	6	3	6	313	213	133	0.47	0.27	0.45	25.37	15	9.34	0.396666667	16.57	5.384502625	9.10E-34	7.25E-32	sirO	aldehyde reductase AKR7 [Trichoderma parareesei]	-	-	-	-	-	-	GO:0044710//single-organism metabolic process
Trire2_55272	19391	17458	23564	3402	4282	3752	1022.71	1061.9	1211.78	187.02	204.51	178.79	1098.796667	190.1066667	-2.531043408	9.34E-34	7.37E-32	--	c6 transcription factor [Trichoderma arundinaceum]	-	-	-	-	-	-	-
Trire2_65583	11	20	14	185	157	180	0.6	1.26	0.74	10.49	7.74	8.85	0.866666667	9.026666667	3.380644211	1.64E-33	1.28E-31	kojT	MFS general substrate transporter [Trichoderma reesei RUT C-30]	-	-	-	-	-	GO:0005488//binding	GO:0044763//single-organism cellular process
Trire2_69164	186	208	137	1286	1264	1819	11.46	14.78	8.23	82.57	70.5	101.23	11.49	84.76666667	2.883118258	2.05E-33	1.59E-31	dbaD	hypothetical-protein [Trichoderma parareesei]	-	-	-	-	GO:0031224//intrinsic component of membrane;GO:0044424//intracellular part	GO:0003747//translation release factor activity	GO:0043624//cellular protein complex disassembly
Trire2_64758	211	305	237	1808	1661	2080	10.5	17.51	11.5	93.81	74.87	93.55	13.17	87.41	2.730542993	2.93E-33	2.26E-31	atB	MFS general substrate transporter [Trichoderma longibrachiatum ATCC 18648]	-	-	-	-	GO:0031224//intrinsic component of membrane	-	GO:0044763//single-organism cellular process;GO:0051234//establishment of localization
MSTRG.5909	58295	36541	42541	5750	7430	6801	8638.33	6244.75	6146.53	888.13	997	910.55	7009.87	931.8933333	-2.911150954	3.39E-33	2.59E-31	--	hypothetical protein M440DRAFT_309434 [Trichoderma longibrachiatum ATCC 18648]	-	-	-	-	-	-	-
Trire2_102711	721	766	818	2892	2861	3524	15.65	19.18	17.32	65.45	56.25	69.13	17.38333333	63.61	1.871548834	3.63E-33	2.74E-31	PSK2	Pkinase-domain-containing protein [Trichoderma reesei RUT C-30]	-	-	-	-	GO:0043231//intracellular membrane-bounded organelle;GO:0044444//cytoplasmic part	GO:0004672//protein kinase activity;GO:0032550//purine ribonucleoside binding;GO:0060089//molecular transducer activity	GO:0006464//cellular protein modification process;GO:0006796//phosphate-containing compound metabolic process;GO:0050794//regulation of cellular process
Trire2_121294	1829	1719	2415	278	372	321	90.87	98.49	116.99	14.4	16.74	14.41	102.1166667	15.18333333	-2.749657892	4.09E-33	3.07E-31	SPBC21B10.07	glycoside hydrolase family 16 [Trichoderma reesei QM6a]	-	-	-	-	-	GO:0004553//hydrolase activity, hydrolyzing O-glycosyl compounds	GO:0044238//primary metabolic process
Trire2_123118	2440	1745	2766	4474	4725	5093	68.84	56.78	76.1	131.58	120.72	129.83	67.24	127.3766667	0.921709394	4.54E-33	3.38E-31	dnaJ	DnaJ-domain-containing protein [Trichoderma reesei RUT C-30]	-	-	-	-	-	-	-
Trire2_64959	4065	3812	3940	13471	13804	13104	227.47	246.01	214.98	785.74	699.49	662.53	229.4866667	715.92	1.641388049	5.28E-33	3.90E-31	SPAC22A12.08c	phosphatidyl synthase [Trichoderma parareesei]	-	-	-	-	-	GO:0003824//catalytic activity	GO:0007275//multicellular organism development;GO:0071396//cellular response to lipid
Trire2_112502	21	27	24	188	229	147	2.31	3.43	2.58	21.6	22.86	14.64	2.773333333	19.7	2.828502697	6.14E-33	4.49E-31	--	Cupin, RmlC-type [Cordyceps confragosa RCEF 1005]	-	-	-	-	-	-	-
Trire2_46285	9243	8510	6961	55419	51202	39161	856.04	908.96	628.6	5349.96	4294.13	3276.91	797.8666667	4307	2.432463744	6.73E-33	4.89E-31	hsp30	HSP20-like chaperone [Trichoderma citrinoviride]	-	-	-	-	-	-	GO:0007275//multicellular organism development
Trire2_105847	46	25	53	328	261	213	2.56	1.61	2.88	19.06	13.18	10.73	2.35	14.32333333	2.607634614	7.61E-33	5.48E-31	--	fungal specific transcription factor domain-containing [Trichoderma arundinaceum]	-	-	-	-	-	-	-
Trire2_108784	494	327	494	753	1053	927	33.3	25.42	32.47	52.91	64.28	56.46	30.39666667	57.88333333	0.92923488	1.14E-32	8.11E-31	BOA5	Zinc-dependent oxidoreductase [Trichoderma parareesei]	-	-	-	-	-	GO:0003824//catalytic activity	-
Trire2_79850	442	347	506	50	60	57	30.27	27.41	33.79	3.57	3.72	3.53	30.49	3.606666667	-3.079598152	2.00E-32	1.42E-30	RRD1	Phosphotyrosyl phosphatase activator [Trichoderma longibrachiatum ATCC 18648]	-	-	-	-	GO:0043231//intracellular membrane-bounded organelle;GO:0044444//cytoplasmic part	GO:0008047//enzyme activator activity;GO:0016859//cis-trans isomerase activity;GO:0019888//protein phosphatase regulator activity	GO:0006259//DNA metabolic process;GO:0006357//regulation of transcription from RNA polymerase II promoter;GO:0006950//response to stress;GO:0007052//mitotic spindle organization;GO:0009893//positive regulation of metabolic process;GO:0018208//peptidyl-proline modification
Trire2_108143	546	326	535	47	65	36	32.17	22.15	30.73	2.89	3.47	1.92	28.35	2.76	-3.360608563	9.09E-32	6.40E-30	--	Haemolysin E [Penicillium roqueforti FM164]	-	-	-	-	-	-	-
Trire2_102499	323	325	415	1609	1582	1122	12.09	14.03	15.15	62.8	53.64	37.96	13.75666667	51.46666667	1.903507409	1.50E-31	1.04E-29	sor4	yellow pigment regulator 1 [Trichoderma reesei]	-	-	-	-	-	-	GO:0006351//transcription, DNA-templated
Trire2_103756	2208	1917	2184	5869	5988	5835	52.76	52.82	50.88	146.17	129.56	125.96	52.15333333	133.8966667	1.360288676	1.83E-31	1.27E-29	pim1	ATP-dependent protease La [Trichoderma reesei RUT C-30]	-	-	-	-	GO:0044429//mitochondrial part	GO:0003677//DNA binding;GO:0004175//endopeptidase activity;GO:0032550//purine ribonucleoside binding;GO:0042623//ATPase activity, coupled	GO:0006979//response to oxidative stress;GO:0019941//modification-dependent protein catabolic process;GO:0043623//cellular protein complex assembly;GO:0090329//regulation of DNA-dependent DNA replication
Trire2_79324	688	554	741	5046	4030	2471	43.07	39.99	45.23	329.23	228.43	139.75	42.76333333	232.47	2.442598332	2.71E-31	1.87E-29	--	nucleoside-diphosphate-sugar epimerase [Trichoderma parareesei]	-	-	-	-	-	GO:0048037//cofactor binding	-
Trire2_78833	266	246	227	868	952	955	13.79	14.71	11.48	46.92	44.7	44.74	13.32666667	45.45333333	1.770070127	2.98E-31	2.03E-29	fucP	MFS general substrate transporter [Trichoderma longibrachiatum ATCC 18648]	-	-	-	-	GO:0031224//intrinsic component of membrane	-	GO:0044763//single-organism cellular process
Trire2_119759	2230	1546	2243	3907	4212	4704	154.94	123.88	151.96	282.96	265.01	295.3	143.5933333	281.09	0.969043359	3.02E-31	2.04E-29	cys-3	basic-leucine zipper transcription factor-like protein [Trichoderma reesei QM6a]	-	-	-	-	-	GO:0003677//DNA binding	GO:0010467//gene expression
Trire2_111516	102	92	125	586	418	481	5.15	5.35	6.15	30.82	19.1	21.93	5.55	23.95	2.109465979	5.41E-31	3.64E-29	--	fungal specific transcription factor [Trichoderma harzianum]	-	-	-	-	-	-	-
Trire2_60337	144	143	95	926	785	902	10.91	12.5	7.02	73.13	53.86	61.75	10.14333333	62.91333333	2.632833969	5.67E-31	3.79E-29	--	glutathione S-transferase [Trichoderma gamsii]	-	-	-	-	-	-	-
Trire2_52337	1230	867	1537	3730	3504	2877	131.82	107.16	160.61	416.67	340.05	278.58	133.1966667	345.1	1.373456495	6.37E-31	4.22E-29	trx	thioredoxin domain-containing protein [Trichoderma longibrachiatum ATCC 18648]	-	-	-	-	-	GO:0015036//disulfide oxidoreductase activity	GO:0018904//ether metabolic process;GO:0019725//cellular homeostasis
Trire2_54667	462	327	597	48	74	47	20.53	16.76	25.87	2.22	2.98	1.89	21.05333333	2.363333333	-3.155153639	1.75E-30	1.15E-28	menE	Acyl-CoA synthetase-like protein [Trichoderma reesei QM6a]	Metabolism;Metabolism;Metabolism;Metabolism	Global and overview maps;Amino acid metabolism;Global and overview maps;Lipid metabolism	ko01100//Metabolic pathways;ko00280//Valine, leucine and isoleucine degradation;ko01212//Fatty acid metabolism;ko00061//Fatty acid biosynthesis	K18660;K18660;K18660;K18660	-	-	-
Trire2_124141	976	704	1179	169	174	157	33.41	27.79	39.35	6.03	5.39	4.86	33.51666667	5.426666667	-2.626740477	2.86E-30	1.87E-28	--	Cytochrome P450 61 [Venturia nashicola]	-	-	-	-	-	-	-
Trire2_120031	2859	2050	3248	447	666	624	183.28	151.56	203.02	29.87	38.66	36.14	179.2866667	34.89	-2.361382698	6.01E-30	3.90E-28	--	bce21ee6-5e8b-4ec3-aefc-9edd551823b1 [Thermothielavioides terrestris]	-	-	-	-	-	-	-
Trire2_107639	2919	2682	3973	11802	11474	8329	234.3	248.27	310.94	987.41	833.98	604.03	264.5033333	808.4733333	1.611914285	1.45E-29	9.35E-28	--	NAD(P)-binding protein [Trichoderma longibrachiatum ATCC 18648]	-	-	-	-	-	-	-
Trire2_49898	262	340	205	2253	1926	2132	13.47	20.16	10.27	120.72	89.65	99.02	14.63333333	103.13	2.817133722	1.82E-29	1.16E-27	nagB	glucosamine-6-phosphate deaminase [Trichoderma reesei RUT C-30]	Metabolism;Metabolism	Global and overview maps;Carbohydrate metabolism	ko01100//Metabolic pathways;ko00520//Amino sugar and nucleotide sugar metabolism	K02564;K02564	-	GO:0016853//isomerase activity	GO:0034641//cellular nitrogen compound metabolic process;GO:0044238//primary metabolic process;GO:1901071//glucosamine-containing compound metabolic process
Trire2_121139	1172	1121	1036	4432	4102	4402	44.01	48.55	37.93	173.48	139.49	149.35	43.49666667	154.1066667	1.824952524	1.82E-29	1.16E-27	SPCPB1C11.02	amino acid transporter [Trichoderma reesei QM6a]	-	-	-	-	GO:0031224//intrinsic component of membrane;GO:0043231//intracellular membrane-bounded organelle	GO:0046943//carboxylic acid transmembrane transporter activity	GO:0006865//amino acid transport;GO:0044763//single-organism cellular process
MSTRG.3305	13	18	11	133	151	112	1.09	1.74	0.9	11.6	11.44	8.47	1.243333333	10.50333333	3.078562219	2.23E-29	1.41E-27	--	PA domain-containing protein [Colletotrichum higginsianum IMI 349063]	-	-	-	-	-	-	-
Trire2_36913	5	3	5	77	182	131	0.24	0.17	0.24	3.88	7.97	5.73	0.216666667	5.86	4.757351542	2.42E-29	1.51E-27	bik5	Zn2Cys6 transcriptional regulator [Trichoderma guizhouense]	-	-	-	-	GO:0043231//intracellular membrane-bounded organelle	GO:0003676//nucleic acid binding;GO:0046914//transition metal ion binding	GO:0006355//regulation of transcription, DNA-templated
Trire2_120627	2479	1786	2735	4575	4921	4211	56.25	46.74	60.51	108.2	101.11	86.33	54.5	98.54666667	0.854550843	2.46E-29	1.53E-27	SERCA	calcium P-type ATPase-like protein [Trichoderma reesei QM6a]	-	-	-	-	GO:0031224//intrinsic component of membrane	GO:0019829//cation-transporting ATPase activity;GO:0032550//purine ribonucleoside binding;GO:0043169//cation binding	GO:0006816//calcium ion transport
Trire2_78650	5512	4633	4339	14838	17003	16161	118.28	114.65	90.78	331.88	330.39	313.32	107.9033333	325.1966667	1.591573037	2.47E-29	1.53E-27	hbx4	C2H2 type zinc finger-containing protein [Trichoderma reesei RUT C-30]	-	-	-	-	GO:0043231//intracellular membrane-bounded organelle	GO:0043169//cation binding	GO:0007275//multicellular organism development;GO:0010468//regulation of gene expression
Trire2_76065	240	137	207	483	538	638	11.25	7.41	9.46	23.6	22.83	27.02	9.373333333	24.48333333	1.385165896	2.53E-29	1.55E-27	--	lytic polysaccharide monooxygenase [Trichoderma longibrachiatum ATCC 18648]	-	-	-	-	-	-	-
Trire2_21416	144	80	136	854	646	461	6.81	4.36	6.27	42.08	27.65	19.69	5.813333333	29.80666667	2.358197506	2.56E-29	1.56E-27	--	DUF1624 domain protein [Metarhizium robertsii]	-	-	-	-	-	-	-
Trire2_72612	761	505	869	1568	1630	1397	34.17	26.15	38.05	73.39	66.28	56.68	32.79	65.45	0.99713729	2.63E-29	1.59E-27	SPAC24C9.08	acetylornithine deacetylase [Trichoderma reesei QM6a]	-	-	-	-	-	GO:0070011//peptidase activity, acting on L-amino acid peptides	GO:0019538//protein metabolic process
Trire2_69696	72	67	96	312	322	244	4.13	4.43	5.37	18.65	16.72	12.64	4.643333333	16.00333333	1.785139678	3.24E-29	1.95E-27	ntaA	coenzyme F420-dependent N5,N10-methylene tetrahydromethanopterin reductase [Trichoderma parareesei]	-	-	-	-	GO:0043231//intracellular membrane-bounded organelle	GO:0003676//nucleic acid binding;GO:0016491//oxidoreductase activity;GO:0046914//transition metal ion binding	GO:0034645//cellular macromolecule biosynthetic process;GO:0044710//single-organism metabolic process
Trire2_73119	47	22	43	187	164	214	0.78	0.42	0.7	3.25	2.47	3.22	0.633333333	2.98	2.234275413	3.35E-29	2.00E-27	EH2	HET-domain-containing protein [Trichoderma reesei RUT C-30]	-	-	-	-	-	GO:0016787//hydrolase activity	-
Trire2_72780	167	210	246	781	885	1205	10.44	15.14	14.99	50.87	50.08	68.04	13.52333333	56.33	2.05845267	4.13E-29	2.45E-27	--	uncharacterized protein TRIREDRAFT_72780, partial [Trichoderma reesei QM6a]	-	-	-	-	-	-	-
Trire2_121308	1158	845	1530	183	264	193	54.54	45.9	70.26	8.98	11.26	8.21	56.9	9.483333333	-2.584962501	6.61E-29	3.90E-27	FUS7	PutA delta-1-pyrroline-5-carboxylate dehydrogenase [Trichoderma parareesei]	-	-	-	-	-	GO:0016903//oxidoreductase activity, acting on the aldehyde or oxo group of donors	GO:0044710//single-organism metabolic process
Trire2_46794	11892	9505	9773	28955	31401	36678	455.66	420.03	365.12	1156.45	1089.54	1269.78	413.6033333	1171.923333	1.502558475	7.26E-29	4.25E-27	ptr2	PTR2-domain-containing protein [Trichoderma citrinoviride]	-	-	-	-	GO:0031224//intrinsic component of membrane	-	GO:0015833//peptide transport
Trire2_112328	31	19	36	251	273	132	1.57	1.11	1.78	13.28	12.55	6.05	1.486666667	10.62666667	2.837536014	1.52E-28	8.83E-27	--	peptidase M14 [Trichoderma parareesei]	-	-	-	-	-	-	-
Trire2_80026	1301	885	1296	136	226	221	108.38	85.02	105.27	11.81	17.05	16.63	99.55666667	15.16333333	-2.714930993	1.87E-28	1.08E-26	--	MSF transporter [Trichoderma guizhouense]	-	-	-	-	-	-	-
MSTRG.1301	217	165	245	11	12	16	11.88	10.42	13.08	0.63	0.6	0.79	11.79333333	0.673333333	-4.13050685	2.84E-28	1.63E-26	--	tat pathway signal sequence [Trichoderma arundinaceum]	-	-	-	-	-	-	-
Trire2_42346	110	128	64	887	783	968	14.72	19.75	8.35	123.68	94.85	117	14.27333333	111.8433333	2.970085064	3.34E-28	1.91E-26	--	acyl-CoA N-acyltransferase [Trichoderma reesei RUT C-30]	-	-	-	-	-	GO:0003824//catalytic activity	GO:0007275//multicellular organism development
Trire2_41573	640	622	614	2624	2462	2037	58.71	65.8	54.92	250.9	204.51	168.83	59.81	208.08	1.798679682	3.46E-28	1.97E-26	kapC	DNA binding domain-containing/Basic-Leucine zipper transcription factor domain-containing protein, partial [Trichoderma reesei QM6a]	-	-	-	-	GO:0031224//intrinsic component of membrane	GO:0003677//DNA binding	GO:0010468//regulation of gene expression
Trire2_77593	99	57	91	201	355	342	3.35	2.23	3.01	7.1	10.89	10.47	2.863333333	9.486666667	1.728205625	4.76E-28	2.68E-26	--	RNI-like protein [Trichoderma longibrachiatum ATCC 18648]	-	-	-	-	-	-	-
Trire2_123459	120	86	120	237	312	276	7.52	6.21	7.33	15.48	17.7	15.62	7.02	16.26666667	1.212375711	6.00E-28	3.36E-26	nic1	high affinity nickel permease [Trichoderma reesei QM6a]	-	-	-	-	GO:0031224//intrinsic component of membrane	GO:0015099//nickel cation transmembrane transporter activity;GO:0043169//cation binding	GO:0090509//nickel cation import into cell
Trire2_105070	169	136	206	348	456	367	10.8	10.02	12.83	23.18	26.38	21.19	11.21666667	23.58333333	1.072123643	6.61E-28	3.68E-26	YHR112C	cystathionine beta-lyase/cystathionine gamma-synthase-like protein [Trichoderma reesei QM6a]	-	-	-	-	GO:0043231//intracellular membrane-bounded organelle	GO:0016829//lyase activity;GO:0043168//anion binding	-
Trire2_80159	5808	5264	7062	1079	1385	1284	176.75	184.75	209.55	34.23	38.17	35.3	190.35	35.9	-2.406598821	8.15E-28	4.51E-26	NUP82	DNA-directed DNA polymerase B [Trichoderma parareesei]	-	-	-	-	-	-	-
Trire2_120142	468	271	475	869	882	947	39.54	26.41	39.13	76.53	67.48	72.29	35.02666667	72.1	1.04154556	8.67E-28	4.77E-26	--	sin3 binding region of histone deacetylase complex subunit SAP30 domain-containing protein [Pochonia chlamydosporia 170]	-	-	-	-	-	-	-
Trire2_123616	1753	1282	1486	189	207	257	214.75	181.12	177.5	24.13	22.96	28.45	191.1233333	25.18	-2.924153733	9.96E-28	5.45E-26	--	uncharacterized protein TRIREDRAFT_123616 [Trichoderma reesei QM6a]	-	-	-	-	-	-	-
Trire2_102830	357	232	340	1892	1444	1009	55.24	41.4	51.3	305.15	202.33	141.06	49.31333333	216.18	2.132183377	1.17E-27	6.34E-26	--	transcription factor jumonji jmjC domain-containing protein [Aspergillus oryzae]	-	-	-	-	-	GO:0005488//binding	GO:0006351//transcription, DNA-templated
Trire2_80654	23	24	25	173	154	127	0.67	0.8	0.71	5.23	4.05	3.33	0.726666667	4.203333333	2.532168236	1.18E-27	6.40E-26	UGT80A2	glycosyltransferase family 1 [Trichoderma reesei QM6a]	-	-	-	-	-	GO:0016757//transferase activity, transferring glycosyl groups	GO:0030258//lipid modification
Trire2_64696	704	645	612	2379	2162	2566	55.13	58.25	46.73	194.18	153.31	181.55	53.37	176.3466667	1.72431339	1.78E-27	9.54E-26	--	Bgt-70 [Blumeria graminis f. sp. tritici]	-	-	-	-	-	-	-
Trire2_76359	506	446	369	1652	1730	1845	21.09	21.44	14.99	71.76	65.29	69.47	19.17333333	68.84	1.844145922	2.23E-27	1.19E-25	--	corA-like mg2+ transporter protein domain-containing protein [Pochonia chlamydosporia 170]	-	-	-	-	-	-	-
Trire2_103579	176	209	174	786	810	1016	7.26	9.94	6.99	33.78	30.24	37.85	8.063333333	33.95666667	2.074246576	3.16E-27	1.68E-25	--	Zinc finger, CCHC retroviral-type [Metarhizium guizhouense ARSEF 977]	-	-	-	-	-	-	-
Trire2_120823	11999	11004	13795	2182	2825	2227	346.42	366.39	388.33	65.66	73.86	58.09	367.0466667	65.87	-2.478270045	4.85E-27	2.56E-25	--	cell wall protein [Trichoderma reesei QM6a]	-	-	-	-	-	-	-
Trire2_22381	2293	2315	2194	7047	7767	9600	83.26	96.95	77.68	266.73	255.4	314.96	85.96333333	279.03	1.698626911	5.57E-27	2.92E-25	srk1	kinase [Trichoderma reesei QM6a]	-	-	-	-	-	GO:0004672//protein kinase activity;GO:0032550//purine ribonucleoside binding	GO:0006464//cellular protein modification process;GO:0006796//phosphate-containing compound metabolic process
Trire2_56839	158	133	172	486	460	403	11.9	11.55	12.63	38.16	31.38	27.43	12.02666667	32.32333333	1.426339145	1.14E-26	5.96E-25	patD	Zinc-containing alcohol dehydrogenase [Trichoderma parareesei]	-	-	-	-	-	GO:0003824//catalytic activity;GO:0043169//cation binding	GO:0044710//single-organism metabolic process
Trire2_124157	338	445	410	1724	1655	2149	10.67	16.19	12.61	56.7	47.29	61.27	13.15666667	55.08666667	2.065909149	1.22E-26	6.33E-25	--	RING finger domain-containing protein [Metarhizium robertsii ARSEF 23]	-	-	-	-	-	-	-
Trire2_60144	736	454	684	1124	1563	1147	31.56	22.45	28.6	50.24	60.69	44.44	27.53666667	51.79	0.911319628	1.37E-26	7.08E-25	MUP1	high affinity methionine permease [Trichoderma reesei QM6a]	-	-	-	-	GO:0031224//intrinsic component of membrane	GO:0015171//amino acid transmembrane transporter activity	GO:0003333//amino acid transmembrane transport;GO:0015821//methionine transport
Trire2_41035	973	765	1459	163	206	186	87.38	79.23	127.76	15.26	16.75	15.09	98.12333333	15.7	-2.643831685	1.42E-26	7.26E-25	--	G-protein coupled receptor protein, partial [Trichoderma reesei QM6a]	-	-	-	-	-	-	-
Trire2_27939	60	37	58	135	213	209	3.42	2.44	3.23	8.03	11.01	10.78	3.03	9.94	1.713928058	1.51E-26	7.71E-25	HXT3	general substrate transporter [Trichoderma reesei RUT C-30]	Cellular Processes	Cell growth and death	ko04113//Meiosis - yeast	K08139	GO:0031224//intrinsic component of membrane	GO:0022857//transmembrane transporter activity	GO:0044763//single-organism cellular process;GO:0044765//single-organism transport
Trire2_123131	182	178	136	644	788	655	15.18	17.12	11.06	55.98	59.51	49.35	14.45333333	54.94666667	1.926629707	1.59E-26	8.05E-25	--	endonuclease/exonuclease/phosphatase [Trichoderma parareesei]	-	-	-	-	-	-	-
Trire2_45748	891	598	1100	157	179	143	27.41	21.21	32.99	5.03	4.99	3.97	27.20333333	4.663333333	-2.54434998	1.72E-26	8.68E-25	--	microtubule binding hook3 [Trichoderma arundinaceum]	-	-	-	-	-	-	-
Trire2_47317	1263	1014	1239	2768	2734	2695	44.46	41.17	42.53	101.56	87.15	85.71	42.72	91.47333333	1.098439578	1.87E-26	9.36E-25	TRF1	fungal-specific transcription factor domain-containing protein [Trichoderma reesei RUT C-30]	-	-	-	-	GO:0043231//intracellular membrane-bounded organelle	GO:0003824//catalytic activity;GO:0046914//transition metal ion binding	GO:0006355//regulation of transcription, DNA-templated
MSTRG.1844	4428	3812	4053	10835	11630	10164	118.8	117.95	106.03	303	282.55	246.38	114.26	277.31	1.279179207	2.08E-26	1.04E-24	--	MAGE-like protein 2 [Beauveria bassiana]	-	-	-	-	-	-	-
Trire2_73924	1008	688	1241	170	242	193	18.1	14.25	21.72	3.18	3.93	3.13	18.02333333	3.413333333	-2.400612641	2.23E-26	1.11E-24	atrD	abc transporter-like protein [Trichoderma reesei QM6a]	Environmental Information Processing	Membrane transport	ko02010//ABC transporters	K05658	GO:0031224//intrinsic component of membrane	GO:0015405//P-P-bond-hydrolysis-driven transmembrane transporter activity;GO:0017111//nucleoside-triphosphatase activity;GO:0032550//purine ribonucleoside binding	GO:0042493//response to drug;GO:0044763//single-organism cellular process;GO:0051234//establishment of localization
Trire2_77512	623	430	803	103	116	99	33.78	26.89	42.46	5.82	5.7	4.85	34.37666667	5.456666667	-2.65533784	2.66E-26	1.31E-24	CYP505A3	cytochrome P450 [Trichoderma parareesei]	-	-	-	-	-	GO:0016491//oxidoreductase activity;GO:0046906//tetrapyrrole binding;GO:0046914//transition metal ion binding	GO:0044710//single-organism metabolic process
Trire2_49232	1487	1038	1189	3509	3277	4231	36.51	29.4	28.47	89.81	72.87	93.87	31.46	85.51666667	1.442686949	2.76E-26	1.36E-24	acu-15	N-terminal binuclear Zn cluster-containing/DNA binding domain-containing protein [Trichoderma reesei QM6a]	-	-	-	-	GO:0043231//intracellular membrane-bounded organelle	GO:0000982//transcription factor activity, RNA polymerase II core promoter proximal region sequence-specific binding;GO:0003677//DNA binding;GO:0046914//transition metal ion binding	GO:0000436//carbon catabolite activation of transcription from RNA polymerase II promoter;GO:0035958//regulation of glyoxylate cycle by regulation of transcription from RNA polymerase II promoter;GO:0045722//positive regulation of gluconeogenesis
Trire2_41590	209	242	196	782	932	929	21.82	29.14	19.95	85.11	88.12	87.64	23.63666667	86.95666667	1.879270043	4.22E-26	2.06E-24	VIT1	vacuolar iron transporter [Trichoderma reesei RUT C-30]	-	-	-	-	GO:0005774//vacuolar membrane	GO:0005381//iron ion transmembrane transporter activity	GO:0006826//iron ion transport;GO:0006828//manganese ion transport;GO:0046916//cellular transition metal ion homeostasis
MSTRG.6104	363	391	432	1130	1170	1300	25.13	31.22	29.16	81.55	73.35	81.32	28.50333333	78.74	1.465966067	4.34E-26	2.10E-24	SPAC14C4.04	class I glutamine amidotransferase-like protein [Trichoderma reesei RUT C-30]	-	-	-	-	-	-	-
Trire2_21461	977	686	1094	1722	1808	1619	25.52	20.67	27.86	46.88	42.76	38.21	24.68333333	42.61666667	0.78788052	4.60E-26	2.22E-24	NCU08303	ATP-dependent protease La [Trichoderma citrinoviride]	-	-	-	-	GO:0044439//peroxisomal part	GO:0004175//endopeptidase activity;GO:0032550//purine ribonucleoside binding;GO:0042623//ATPase activity, coupled	GO:0006625//protein targeting to peroxisome;GO:0051603//proteolysis involved in cellular protein catabolic process
Trire2_106272	644	804	632	3411	3136	3400	6.33	9.11	6.06	34.95	27.91	30.2	7.166666667	31.02	2.113824527	4.73E-26	2.26E-24	alt5	polyketide synthase [Trichoderma reesei QM6a]	-	-	-	-	-	GO:0003824//catalytic activity;GO:0043167//ion binding	GO:0044249//cellular biosynthetic process;GO:0044550//secondary metabolite biosynthetic process;GO:0044763//single-organism cellular process;GO:1901576//organic substance biosynthetic process
Trire2_121877	98	102	96	354	419	314	5.35	6.42	5.11	20.14	20.71	15.48	5.626666667	18.77666667	1.738588568	4.74E-26	2.26E-24	STAUR_4299	epoxide hydrolase [Trichoderma guizhouense]	-	-	-	-	-	-	-
MSTRG.1843	9021	7682	8057	20754	22996	20415	228.96	224.86	199.38	549.07	528.53	468.15	217.7333333	515.25	1.24271031	5.08E-26	2.42E-24	--	circumsporozoite protein [Fusarium sporotrichioides]	-	-	-	-	-	-	-
Trire2_105874	28	14	29	107	115	126	1.22	0.71	1.24	4.87	4.55	4.97	1.056666667	4.796666667	2.182511847	6.24E-26	2.95E-24	MYCTH_2305637	FAD binding domain-containing protein [Trichoderma parareesei]	-	-	-	-	-	GO:0005488//binding;GO:0016614//oxidoreductase activity, acting on CH-OH group of donors	GO:0008152//metabolic process
Trire2_57287	826	619	822	1205	1533	1402	35.9	31.03	34.83	54.59	60.33	55.05	33.92	56.65666667	0.740109555	6.74E-26	3.17E-24	SKT5	HCP-like protein [Trichoderma longibrachiatum ATCC 18648]	-	-	-	-	GO:0030428//cell septum;GO:0043231//intracellular membrane-bounded organelle;GO:0044444//cytoplasmic part;GO:0060187//cell pole	-	GO:0006970//response to osmotic stress;GO:0008104//protein localization;GO:0010962//regulation of glucan biosynthetic process;GO:0010981//regulation of cell wall macromolecule metabolic process;GO:0090529//cell septum assembly
Trire2_110415	263	172	261	399	530	531	21.72	16.38	21.02	34.35	39.64	39.62	19.70666667	37.87	0.942371652	7.00E-26	3.27E-24	--	Serine/threonine protein kinase [Trichoderma parareesei]	-	-	-	-	-	-	-
Trire2_109040	941	805	903	1941	2211	2473	17.86	17.62	16.71	38.41	38.01	42.42	17.39666667	39.61333333	1.187175203	8.66E-26	4.03E-24	NIK1	histidine kinase [Trichoderma reesei QM6a]	-	-	-	-	-	GO:0016772//transferase activity, transferring phosphorus-containing groups	GO:0006796//phosphate-containing compound metabolic process;GO:0007165//signal transduction;GO:0043939//negative regulation of sporulation
Trire2_67057	343	266	307	1037	861	913	21.92	19.6	19.13	69.06	49.82	52.71	20.21666667	57.19666667	1.500385927	9.52E-26	4.41E-24	BATDEDRAFT_20316	silencing information regulator, Sir2 family [Trichoderma parareesei]	Metabolism;Metabolism	Global and overview maps;Metabolism of cofactors and vitamins	ko01100//Metabolic pathways;ko00760//Nicotinate and nicotinamide metabolism	K11414;K11414	-	-	-
Trire2_122324	224	239	291	8	21	19	19.59	24.11	24.82	0.73	1.66	1.5	22.84	1.296666667	-4.138683091	1.02E-25	4.69E-24	--	SSCRP protein [Trichoderma guizhouense]	-	-	-	-	-	-	-
Trire2_119991	244	234	247	656	691	712	17.34	19.18	17.12	48.61	44.48	45.73	17.88	46.27333333	1.371834292	1.15E-25	5.25E-24	cwc-24	transcription factor [Trichoderma reesei QM6a]	-	-	-	-	GO:0005681//spliceosomal complex	GO:0046914//transition metal ion binding	GO:0000377//RNA splicing, via transesterification reactions with bulged adenosine as nucleophile;GO:0008104//protein localization;GO:0044248//cellular catabolic process;GO:0051234//establishment of localization
Trire2_106297	403	320	432	1058	957	902	8.51	7.79	8.89	23.27	18.29	17.2	8.396666667	19.58666667	1.221983274	1.18E-25	5.39E-24	VHC1	amino acid permease-like protein [Trichoderma reesei QM6a]	-	-	-	-	GO:0031301//integral component of organelle membrane	GO:0015377//cation:chloride symporter activity	GO:0003333//amino acid transmembrane transport;GO:0006821//chloride transport;GO:0007034//vacuolar transport;GO:0034226//lysine import;GO:0043092//L-amino acid import;GO:0055065//metal ion homeostasis
Trire2_81383	2045	1430	2461	397	507	365	75.43	60.83	88.51	15.26	16.93	12.16	74.92333333	14.78333333	-2.341443483	1.40E-25	6.37E-24	--	GPCR, GprK-like protein [Trichoderma reesei QM6a]	-	-	-	-	-	-	-
Trire2_121336	46	52	54	254	202	294	1.29	1.68	1.48	7.43	5.13	7.46	1.483333333	6.673333333	2.169564733	2.19E-25	9.89E-24	--	uncharacterized protein TRIREDRAFT_121336 [Trichoderma reesei QM6a]	-	-	-	-	-	-	-
Trire2_46597	6277	4658	7491	1232	1734	1214	95.91	82.08	111.6	19.62	23.99	16.76	96.53	20.12333333	-2.262108078	2.31E-25	1.04E-23	SPAPYUK71.03c	tricalbin [Trichoderma longibrachiatum ATCC 18648]	-	-	-	-	GO:0031982//vesicle;GO:0043231//intracellular membrane-bounded organelle;GO:0044448//cell cortex part;GO:0060187//cell pole	GO:0005488//binding;GO:0016614//oxidoreductase activity, acting on CH-OH group of donors	GO:0035303//regulation of dephosphorylation;GO:0044710//single-organism metabolic process;GO:0044802//single-organism membrane organization
Trire2_51415	102	107	107	359	349	386	12.95	15.67	13.24	47.5	40.12	44.27	13.95333333	43.96333333	1.655690966	2.88E-25	1.29E-23	--	calcofluor white hypersensitive [Trichoderma arundinaceum]	-	-	-	-	-	-	-
Trire2_5119	1514	1072	1850	281	408	312	64.7	52.84	77.09	12.52	15.79	12.05	64.87666667	13.45333333	-2.269736023	3.15E-25	1.40E-23	fetC	Fet3 ferroxidase-like protein [Trichoderma reesei QM6a]	-	-	-	-	-	GO:0003824//catalytic activity;GO:0043169//cation binding	GO:0044710//single-organism metabolic process
Trire2_76734	150	130	193	362	385	455	7.18	7.18	9.01	18.06	16.69	19.68	7.79	18.14333333	1.219744302	7.11E-25	3.15E-23	FUN19	SWIRM domain protein [Trichoderma parareesei]	-	-	-	-	-	-	-
MSTRG.8757	12534	7838	10301	1986	2175	2015	433.1	312.35	347.06	71.53	68.06	62.91	364.17	67.5	-2.431652672	8.43E-25	3.71E-23	--	hypothetical protein M419DRAFT_118405, partial [Trichoderma reesei RUT C-30]	-	-	-	-	-	-	-
Trire2_63981	521	308	481	55	83	53	23.48	16.01	21.13	2.58	3.39	2.16	20.20666667	2.71	-2.898466595	1.21E-24	5.31E-23	--	G-protein-coupled receptor [Trichoderma parareesei]	-	-	-	-	-	-	-
Trire2_3063	693	561	620	1348	1681	1982	26.06	24.33	22.73	52.84	57.25	67.34	24.37333333	59.14333333	1.278911987	1.23E-24	5.38E-23	--	Nipped-B-like protein B [Valsa mali var. pyri] [Valsa mali]	-	-	-	-	-	-	-
Trire2_74375	329	188	383	36	35	32	18.41	12.13	20.9	2.1	1.77	1.62	17.14666667	1.83	-3.228012588	1.32E-24	5.74E-23	nmr	nitrogen metabolite repression regulator NmrA [Trichoderma parareesei]	-	-	-	-	GO:0043231//intracellular membrane-bounded organelle	GO:0000166//nucleotide binding;GO:0016597//amino acid binding	GO:0001079//nitrogen catabolite regulation of transcription from RNA polymerase II promoter;GO:0045892//negative regulation of transcription, DNA-templated
Trire2_54426	36	41	20	193	234	290	2.27	2.98	1.23	12.7	13.37	16.54	2.16	14.20333333	2.717126333	1.40E-24	6.07E-23	--	3-carboxymuconate cyclase [Colletotrichum tofieldiae]	-	-	-	-	-	-	-
Trire2_109234	2306	1343	2100	2951	3680	3387	146.97	98.72	130.5	196.05	212.39	195.04	125.3966667	201.16	0.68184446	1.53E-24	6.58E-23	bapA	DmpA/ArgJ-like protein [Trichoderma reesei RUT C-30]	-	-	-	-	-	-	GO:0019538//protein metabolic process
Trire2_77311	290	248	346	917	725	934	22.9	22.58	26.63	75.46	51.83	66.62	24.03666667	64.63666667	1.427115958	1.61E-24	6.90E-23	CFD1	P-loop containing nucleoside triphosphate hydrolase protein [Trichoderma longibrachiatum ATCC 18648]	-	-	-	-	GO:0005737//cytoplasm	GO:0032550//purine ribonucleoside binding;GO:0043169//cation binding;GO:0051536//iron-sulfur cluster binding	GO:0009058//biosynthetic process
Trire2_53053	398	289	454	45	77	51	33.3	27.89	37.04	3.92	5.83	3.86	32.74333333	4.536666667	-2.851496632	1.72E-24	7.32E-23	--	Clavaminate synthase-like protein [Trichoderma citrinoviride]	-	-	-	-	-	GO:0016491//oxidoreductase activity	GO:0044710//single-organism metabolic process
Trire2_55561	96	107	132	273	357	352	8.84	11.36	11.85	26.2	29.76	29.28	10.68333333	28.41333333	1.411206236	2.34E-24	9.91E-23	--	integral membrane protein [Trichoderma reesei RUT C-30]	-	-	-	-	-	-	-
Trire2_103745	389	289	401	730	810	664	9.28	7.95	9.32	18.15	17.49	14.31	8.85	16.65	0.911772817	2.44E-24	1.03E-22	STU1	ARM repeat-containing protein [Trichoderma longibrachiatum ATCC 18648]	-	-	-	-	GO:0005737//cytoplasm;GO:0005816//spindle pole body;GO:0043231//intracellular membrane-bounded organelle;GO:0043234//protein complex	-	GO:0007026//negative regulation of microtubule depolymerization;GO:0007051//spindle organization;GO:1903047//mitotic cell cycle process
Trire2_68425	134	109	192	1342	1042	498	2.8	2.63	3.91	29.21	19.7	9.4	3.113333333	19.43666667	2.642248868	2.59E-24	1.09E-22	aclS	Allantoin permease [Trichoderma lentiforme]	-	-	-	-	GO:0043231//intracellular membrane-bounded organelle	GO:0022891//substrate-specific transmembrane transporter activity;GO:0046914//transition metal ion binding	GO:0006355//regulation of transcription, DNA-templated;GO:0044765//single-organism transport
Trire2_80151	164	138	137	430	437	444	12.02	11.67	9.79	32.86	29.01	29.41	11.16	30.42666667	1.446999264	2.97E-24	1.24E-22	pheA	PDT-domain-containing protein [Trichoderma reesei RUT C-30]	Metabolism;Metabolism;Metabolism;Metabolism	Global and overview maps;Global and overview maps;Global and overview maps;Amino acid metabolism	ko01100//Metabolic pathways;ko01110//Biosynthesis of secondary metabolites;ko01230//Biosynthesis of amino acids;ko00400//Phenylalanine, tyrosine and tryptophan biosynthesis	K04518;K04518;K04518;K04518	GO:0043231//intracellular membrane-bounded organelle;GO:0044444//cytoplasmic part	GO:0031406//carboxylic acid binding	GO:0006558//L-phenylalanine metabolic process
Trire2_70845	1130	929	1429	225	299	236	37.99	36.02	46.84	7.88	9.1	7.17	40.28333333	8.05	-2.323122379	3.66E-24	1.52E-22	bgn13.1	glycoside hydrolase family 55 [Trichoderma reesei QM6a]	-	-	-	-	-	GO:0016798//hydrolase activity, acting on glycosyl bonds	-
Trire2_4999	352	253	402	49	61	46	19.96	16.54	22.22	2.9	3.13	2.36	19.57333333	2.796666667	-2.807109252	3.99E-24	1.65E-22	CYP51	cytochrome P450 [Trichoderma reesei RUT C-30]	Metabolism;Metabolism;Metabolism	Global and overview maps;Global and overview maps;Lipid metabolism	ko01100//Metabolic pathways;ko01110//Biosynthesis of secondary metabolites;ko00100//Steroid biosynthesis	K05917;K05917;K05917	-	GO:0016491//oxidoreductase activity;GO:0046906//tetrapyrrole binding	GO:0044710//single-organism metabolic process
Trire2_58264	332	242	309	710	673	689	28.33	23.82	25.71	63.15	52	53.12	25.95333333	56.09	1.111823739	5.33E-24	2.20E-22	--	paxU [Trichoderma parareesei]	-	-	-	-	-	-	-
Trire2_123251	7256	8162	5721	27919	33580	43060	365.91	474.69	281.3	1467.55	1533.45	1961.94	373.9666667	1654.313333	2.145250925	6.08E-24	2.50E-22	hmp	flavohemoglobin [Trichoderma reesei QM6a]	-	-	-	-	GO:0043231//intracellular membrane-bounded organelle;GO:0044444//cytoplasmic part	GO:0016491//oxidoreductase activity;GO:0046906//tetrapyrrole binding	GO:0009403//toxin biosynthetic process;GO:0010948//negative regulation of cell cycle process;GO:0015669//gas transport;GO:0033554//cellular response to stress;GO:0034293//sexual sporulation
Trire2_78695	11382	10377	10244	48872	42223	31154	603.19	634.23	529.34	2699.67	2026.27	1491.71	588.92	2072.55	1.815263333	6.88E-24	2.81E-22	zpr1	zf-ZPR1-domain-containing protein [Trichoderma longibrachiatum ATCC 18648]	-	-	-	-	GO:0044444//cytoplasmic part	GO:0046914//transition metal ion binding	GO:0000278//mitotic cell cycle;GO:0007275//multicellular organism development;GO:0009746//response to hexose;GO:0033554//cellular response to stress
Trire2_73690	542	487	480	1670	1535	2364	23.13	23.96	19.97	74.27	59.31	91.13	22.35333333	74.90333333	1.74453994	7.71E-24	3.14E-22	nar-1	iron hydrogenase [Trichoderma longibrachiatum ATCC 18648]	-	-	-	-	GO:0044444//cytoplasmic part	GO:0051536//iron-sulfur cluster binding	GO:0009058//biosynthetic process
Trire2_46238	20650	13197	18989	34260	37904	30128	1060.09	781.33	950.49	1833.25	1762.04	1397.41	930.6366667	1664.233333	0.838567785	1.01E-23	4.09E-22	eth-1	S-adenosylmethionine synthetase [Trichoderma parareesei]	Metabolism;Metabolism;Metabolism;Metabolism	Global and overview maps;Global and overview maps;Global and overview maps;Amino acid metabolism	ko01100//Metabolic pathways;ko01110//Biosynthesis of secondary metabolites;ko01230//Biosynthesis of amino acids;ko00270//Cysteine and methionine metabolism	K00789;K00789;K00789;K00789	-	-	-
Trire2_56236	35	16	30	186	178	108	2.33	1.23	1.95	12.9	10.73	6.49	1.836666667	10.04	2.450597546	1.40E-23	5.64E-22	erg6	delta(24)-sterol C-methyltransferase [Trichoderma reesei QM6a]	Metabolism;Metabolism;Metabolism	Global and overview maps;Global and overview maps;Lipid metabolism	ko01100//Metabolic pathways;ko01110//Biosynthesis of secondary metabolites;ko00100//Steroid biosynthesis	K00559;K00559;K00559	-	-	-
Trire2_31611	679	618	896	2021	1854	1627	75.17	78.91	96.72	233.22	185.87	162.75	83.6	193.9466667	1.214085133	1.52E-23	6.11E-22	MIA40	SSCRP protein [Trichoderma parareesei]	-	-	-	-	GO:0031304//intrinsic component of mitochondrial inner membrane;GO:0031970//organelle envelope lumen;GO:0043234//protein complex	GO:0003824//catalytic activity;GO:0051536//iron-sulfur cluster binding	GO:0006839//mitochondrial transport;GO:0008104//protein localization;GO:0044267//cellular protein metabolic process;GO:0044710//single-organism metabolic process
Trire2_81676	411	257	405	721	808	638	17.38	12.53	16.7	31.78	30.94	24.38	15.53666667	29.03333333	0.902033206	1.56E-23	6.22E-22	hpxO	salicylate hydroxylase [Trichoderma parareesei]	-	-	-	-	-	GO:0003824//catalytic activity	GO:0044710//single-organism metabolic process
Trire2_103122	8	20	14	125	130	104	0.2	0.57	0.34	3.21	2.9	2.31	0.37	2.806666667	2.923260557	1.69E-23	6.73E-22	sirB	cytochrome P450 [Trichoderma citrinoviride]	-	-	-	-	-	GO:0016491//oxidoreductase activity	-
Trire2_47897	7189	6113	6870	14966	16425	14073	122.69	120.32	114.32	266.23	253.84	217	119.11	245.69	1.044544598	1.72E-23	6.83E-22	ZRA1	PDR-type ABC transporter [Trichoderma parareesei]	Environmental Information Processing	Membrane transport	ko02010//ABC transporters	K08711	GO:0031224//intrinsic component of membrane	GO:0015405//P-P-bond-hydrolysis-driven transmembrane transporter activity;GO:0017111//nucleoside-triphosphatase activity;GO:0032550//purine ribonucleoside binding	GO:0044763//single-organism cellular process;GO:0051234//establishment of localization
Trire2_124119	2407	2242	2924	5360	5490	6541	79.5	85.4	94.16	184.53	164.2	195.19	86.35333333	181.3066667	1.070108201	1.77E-23	6.99E-22	--	uncharacterized protein TRIREDRAFT_124119 [Trichoderma reesei QM6a]	-	-	-	-	-	-	-
Trire2_82049	381	327	427	758	824	972	26.38	26.11	28.82	54.7	51.66	60.8	27.10333333	55.72	1.039724964	1.84E-23	7.23E-22	--	protein kinase domain-containing protein [Ustilaginoidea virens]	-	-	-	-	-	GO:0016740//transferase activity	-
Trire2_56048	82	61	70	188	211	224	8.42	7.23	7.01	20.13	19.63	20.79	7.553333333	20.18333333	1.417979099	2.01E-23	7.87E-22	--	E3 ubiquitin-protein ligase ubr1 [Elsinoe australis]	-	-	-	-	-	-	-
Trire2_2845	1021	744	1017	1455	1691	1718	73.87	62.08	71.75	109.73	110.79	112.31	69.23333333	110.9433333	0.680284262	2.11E-23	8.21E-22	gna-2	G-Protein alpha subunit [Trichoderma reesei QM6a]	-	-	-	-	GO:0044444//cytoplasmic part	GO:0005102//receptor binding;GO:0017076//purine nucleotide binding;GO:0017111//nucleoside-triphosphatase activity;GO:0032403//protein complex binding;GO:0032550//purine ribonucleoside binding;GO:0060089//molecular transducer activity	GO:0007188//adenylate cyclase-modulating G-protein coupled receptor signaling pathway;GO:0009371//positive regulation of transcription by pheromones;GO:0010969//regulation of pheromone-dependent signal transduction involved in conjugation with cellular fusion;GO:0030584//sporocarp development;GO:0031136//positive regulation of conjugation;GO:0043940//regulation of sexual sporulation resulting in …
Trire2_124169	189	145	218	8	7	18	16.11	14.25	18.12	0.71	0.54	1.39	16.16	0.88	-4.198779864	2.40E-23	9.30E-22	--	NAD(P)-binding protein [Trichoderma reesei RUT C-30]	-	-	-	-	-	-	-
Trire2_21426	2224	2196	1824	9284	7327	12278	63.03	71.77	50.4	274.25	188.03	314.38	61.73333333	258.8866667	2.068199067	3.19E-23	1.23E-21	pas1	g1 s-specific cyclin pcl5 [Trichoderma arundinaceum]	Cellular Processes	Transport and catabolism	ko04138//Autophagy - yeast	K21197	-	GO:0019900//kinase binding	GO:0000083//regulation of transcription involved in G1/S transition of mitotic cell cycle;GO:0010958//regulation of amino acid import;GO:1900087//positive regulation of G1/S transition of mitotic cell cycle
Trire2_73764	197	193	242	528	518	608	10.24	11.57	12.26	28.6	24.37	28.54	11.35666667	27.17	1.258475119	4.50E-23	1.73E-21	FUN26	nucleoside transporter [Trichoderma parareesei]	-	-	-	-	GO:0031224//intrinsic component of membrane;GO:0044464//cell part	GO:0005337//nucleoside transmembrane transporter activity	GO:0015858//nucleoside transport;GO:0044763//single-organism cellular process
Trire2_54768	862	634	706	114	118	92	42.74	36.26	34.13	5.89	5.3	4.12	37.71	5.103333333	-2.885435368	5.14E-23	1.97E-21	--	Clavaminate synthase-like protein [Trichoderma reesei RUT C-30]	-	-	-	-	-	-	GO:0008152//metabolic process;GO:0044763//single-organism cellular process;GO:0051234//establishment of localization
Trire2_70397	103	71	133	221	272	224	9.32	7.41	11.73	20.83	22.28	18.3	9.486666667	20.47	1.109537941	5.39E-23	2.05E-21	alaS	alanyl-transfer RNA synthetase [Trichoderma parareesei]	-	-	-	-	-	GO:0004812//aminoacyl-tRNA ligase activity;GO:0032550//purine ribonucleoside binding	GO:0006418//tRNA aminoacylation for protein translation
Trire2_109122	137	96	94	358	350	350	6.35	5.13	4.25	17.3	14.69	14.66	5.243333333	15.55	1.56835841	5.40E-23	2.05E-21	inda1	amino acid transporter [Trichoderma reesei QM6a]	-	-	-	-	GO:0031224//intrinsic component of membrane	GO:0046943//carboxylic acid transmembrane transporter activity	GO:0006865//amino acid transport;GO:0007275//multicellular organism development;GO:0044763//single-organism cellular process
Trire2_59377	8	23	13	118	134	147	0.44	1.46	0.7	6.78	6.69	7.32	0.866666667	6.93	2.99930623	7.60E-23	2.88E-21	FUS8	cytochrome P450 [Trichoderma reesei RUT C-30]	-	-	-	-	-	GO:0016491//oxidoreductase activity;GO:0046906//tetrapyrrole binding;GO:0046914//transition metal ion binding	GO:0044710//single-organism metabolic process
Trire2_5659	323	216	395	802	667	822	10.02	7.73	11.95	25.93	18.74	23.04	9.9	22.57	1.188905988	7.66E-23	2.89E-21	cdc28	helicase associated domain-containing protein [Trichoderma reesei RUT C-30]	Genetic Information Processing	Transcription	ko03040//Spliceosome	K12813	-	GO:0032550//purine ribonucleoside binding;GO:0042623//ATPase activity, coupled;GO:0043169//cation binding;GO:0046906//tetrapyrrole binding	GO:0008380//RNA splicing;GO:0022618//ribonucleoprotein complex assembly
Trire2_123735	39	15	35	279	270	120	0.91	0.4	0.79	6.75	5.68	2.52	0.7	4.983333333	2.831684251	7.89E-23	2.96E-21	HMA4	heavy metal translocatin [Trichoderma longibrachiatum ATCC 18648]	-	-	-	-	GO:0031224//intrinsic component of membrane	GO:0003824//catalytic activity;GO:0008324//cation transmembrane transporter activity;GO:0032550//purine ribonucleoside binding;GO:0046872//metal ion binding	GO:0006812//cation transport
Trire2_82235	6152	3298	6324	867	1379	1032	167.09	103.31	167.48	24.55	33.92	25.33	145.96	27.93333333	-2.385513408	8.74E-23	3.27E-21	agdC	glycoside hydrolase family 31 [Trichoderma reesei QM6a]	Metabolism;Metabolism;Metabolism;Metabolism	Global and overview maps;Global and overview maps;Carbohydrate metabolism;Carbohydrate metabolism	ko01100//Metabolic pathways;ko01110//Biosynthesis of secondary metabolites;ko00500//Starch and sucrose metabolism;ko00052//Galactose metabolism	K01187;K01187;K01187;K01187	-	GO:0005488//binding;GO:0090599//alpha-glucosidase activity	GO:0000272//polysaccharide catabolic process;GO:0005984//disaccharide metabolic process
Trire2_77557	474	316	763	53	82	63	25.98	19.97	40.77	3.03	4.07	3.12	28.90666667	3.406666667	-3.08496956	9.80E-23	3.65E-21	--	glycosyltransferase [Trichoderma reesei QM6a]	-	-	-	-	-	GO:0016757//transferase activity, transferring glycosyl groups	-
Trire2_69490	5	2	1	100	78	97	0.35	0.16	0.07	7.36	4.98	6.18	0.193333333	6.173333333	4.996887388	1.06E-22	3.94E-21	ARB_03699	carbohydrate esterase family 4 protein [Trichoderma citrinoviride]	-	-	-	-	-	GO:0016787//hydrolase activity;GO:0097367//carbohydrate derivative binding	GO:0044238//primary metabolic process
Trire2_105752	8	5	7	94	64	121	0.54	0.39	0.46	6.61	3.91	7.37	0.463333333	5.963333333	3.685996599	1.12E-22	4.12E-21	mae1	C4-dicarboxylate transporter/malic acid transport protein [Trichoderma parareesei]	-	-	-	-	GO:0031224//intrinsic component of membrane	-	GO:0015743//malate transport;GO:0044763//single-organism cellular process
Trire2_80073	1896	1954	2169	5206	5041	5511	139.81	166.17	155.94	400.13	336.6	367.15	153.9733333	367.96	1.256868431	1.51E-22	5.55E-21	bxi1	UPF0005-domain-containing protein [Trichoderma longibrachiatum ATCC 18648]	-	-	-	-	GO:0005774//vacuolar membrane;GO:0031224//intrinsic component of membrane	-	GO:0012501//programmed cell death;GO:0019932//second-messenger-mediated signaling
Trire2_103130	11	16	5	103	108	100	1.04	1.75	0.46	10.18	9.27	8.56	1.083333333	9.336666667	3.10743036	1.59E-22	5.83E-21	--	Thioredoxin domain-containing protein 2 [Valsa mali]	-	-	-	-	-	-	-
Trire2_123508	1006	678	1007	139	201	212	106.04	82.42	103.5	15.27	19.19	20.19	97.32	18.21666667	-2.417477325	1.66E-22	6.04E-21	--	uncharacterized protein TRIREDRAFT_123508, partial [Trichoderma reesei QM6a]	-	-	-	-	-	-	-
Trire2_69290	97	109	134	315	336	428	4.77	6.19	6.43	16.16	14.97	19.03	5.796666667	16.72	1.528279415	1.77E-22	6.43E-21	Aspg	asparaginase [Trichoderma reesei QM6a]	-	-	-	-	-	-	GO:0007275//multicellular organism development
Trire2_2687	3922	3365	3636	10912	10706	8255	138.95	137.49	125.6	402.96	343.46	264.24	134.0133333	336.8866667	1.329886785	2.70E-22	9.77E-21	hsp78	AAA ATPase [Trichoderma parareesei]	Organismal Systems	Aging	ko04213//Longevity regulating pathway - multiple species	K03695	GO:0044429//mitochondrial part	GO:0003690//double-stranded DNA binding;GO:0005515//protein binding;GO:0017111//nucleoside-triphosphatase activity;GO:0032550//purine ribonucleoside binding	GO:0006281//DNA repair;GO:0006457//protein folding;GO:0006839//mitochondrial transport;GO:0007005//mitochondrion organization;GO:0009408//response to heat;GO:0031647//regulation of protein stability;GO:0032056//positive regulation of translation in response to stress
Trire2_5369	217	118	184	413	568	829	12.58	7.89	10.4	24.96	29.82	43.43	10.29	32.73666667	1.669664448	3.01E-22	1.08E-20	MCPA	Zn-dependent exopeptidase [Trichoderma citrinoviride]	-	-	-	-	-	GO:0046914//transition metal ion binding	GO:0019538//protein metabolic process
Trire2_56603	176	134	263	16	7	10	8.59	7.55	12.52	0.81	0.31	0.44	9.553333333	0.52	-4.199420675	3.08E-22	1.11E-20	--	Smr domain protein [Trichoderma reesei RUT C-30]	-	-	-	-	GO:0043232//intracellular non-membrane-bounded organelle	-	-
Trire2_59508	11	16	10	84	94	88	0.54	0.9	0.48	4.27	4.15	3.88	0.64	4.1	2.6794801	3.32E-22	1.19E-20	Ache	alpha/beta-hydrolase [Trichoderma citrinoviride]	-	-	-	-	-	GO:0003824//catalytic activity	-
Trire2_120911	183	160	212	493	565	381	13.35	13.46	15.08	37.5	37.33	25.12	13.96333333	33.31666667	1.254600683	4.30E-22	1.53E-20	gld1	NADP-dependent glycerol dehydrogenase [Trichoderma longibrachiatum ATCC 18648]	Metabolism;Metabolism	Global and overview maps;Carbohydrate metabolism	ko01100//Metabolic pathways;ko00040//Pentose and glucuronate interconversions	K18107;K18107	-	GO:0004033//aldo-keto reductase (NADP) activity	GO:0019318//hexose metabolic process;GO:0019323//pentose catabolic process;GO:0019400//alditol metabolic process
Trire2_102737	1259	646	1532	175	213	150	42.66	25.25	50.62	6.18	6.54	4.59	39.51	5.77	-2.775574622	4.99E-22	1.77E-20	vosA	NADH:flavin oxidoreductase/NADH oxidase [Trichoderma parareesei]	-	-	-	-	-	-	-
Trire2_58772	153	95	167	254	310	276	8.26	5.91	8.79	14.29	15.15	13.46	7.653333333	14.3	0.901855006	5.01E-22	1.77E-20	TRI11	trichothecene C-15 hydroxylase [Trichoderma reesei RUT C-30]	-	-	-	-	-	GO:0016491//oxidoreductase activity;GO:0046906//tetrapyrrole binding;GO:0046914//transition metal ion binding	GO:0044710//single-organism metabolic process
Trire2_122717	35513	29434	34417	78161	71317	78232	2170.07	2074.3	2050.61	4978.4	3946.3	4319.2	2098.326667	4414.633333	1.073054323	5.31E-22	1.87E-20	UBI4	Zn-finger in ubiquitin-hydrolase [Colletotrichum higginsianum IMI 349063]	-	-	-	-	GO:0016020//membrane;GO:0043231//intracellular membrane-bounded organelle;GO:1990351//transporter complex	GO:0005515//protein binding;GO:0046914//transition metal ion binding	GO:0007049//cell cycle;GO:0009408//response to heat;GO:0016567//protein ubiquitination;GO:0022413//reproductive process in single-celled organism;GO:0030447//filamentous growth;GO:0032989//cellular component morphogenesis;GO:0051704//multi-organism process;GO:0070646//protein modification by small protein removal
Trire2_119924	683	393	752	2598	2338	1387	65.3	43.33	70.1	258.89	202.41	119.81	59.57666667	193.7033333	1.701029469	6.43E-22	2.26E-20	FES1	Fes1-domain-containing protein [Trichoderma longibrachiatum ATCC 18648]	Genetic Information Processing	Folding, sorting and degradation	ko04141//Protein processing in endoplasmic reticulum	K09562	GO:0005840//ribosome;GO:0043231//intracellular membrane-bounded organelle	GO:0030554//adenyl nucleotide binding	GO:0006412//translation;GO:0006515//misfolded or incompletely synthesized protein catabolic process;GO:0010608//posttranscriptional regulation of gene expression
Trire2_40519	131	122	142	283	334	355	16.74	17.98	17.69	37.7	38.65	40.99	17.47	39.11333333	1.162780883	7.96E-22	2.78E-20	--	26s proteasome regulatory subunit rpn11 [Fusarium fasciculatum]	-	-	-	-	-	-	-
Trire2_122780	1368	852	1849	134	258	238	69.9	50.21	92.12	7.14	11.94	10.99	70.74333333	10.02333333	-2.819231831	8.01E-22	2.79E-20	rgxB	glycoside hydrolase family 28 [Trichoderma reesei QM6a]	Metabolism;Metabolism	Global and overview maps;Carbohydrate metabolism	ko01100//Metabolic pathways;ko00040//Pentose and glucuronate interconversions	K01213;K01213	-	GO:0016787//hydrolase activity	GO:0044238//primary metabolic process;GO:0045229//external encapsulating structure organization
Trire2_121820	32666	22220	32541	61589	67193	48186	943.08	739.83	916.03	1853.4	1756.66	1256.92	866.3133333	1622.326667	0.905103518	1.12E-21	3.88E-20	met26	cobalamin-independent methionine synthase [Trichoderma citrinoviride]	Metabolism;Metabolism;Metabolism;Metabolism;Metabolism	Global and overview maps;Global and overview maps;Global and overview maps;Amino acid metabolism;Metabolism of other amino acids	ko01100//Metabolic pathways;ko01110//Biosynthesis of secondary metabolites;ko01230//Biosynthesis of amino acids;ko00270//Cysteine and methionine metabolism;ko00450//Selenocompound metabolism	K00549;K00549;K00549;K00549;K00549	GO:0043231//intracellular membrane-bounded organelle;GO:0044444//cytoplasmic part	GO:0008172//S-methyltransferase activity;GO:0046914//transition metal ion binding	GO:0007275//multicellular organism development;GO:0009113//purine nucleobase biosynthetic process;GO:0019279//L-methionine biosynthetic process from L-homoserine via cystathionine
Trire2_61350	1468	599	1104	115	159	160	48.59	22.87	35.63	3.97	4.77	4.78	35.69666667	4.506666667	-2.985656712	1.16E-21	4.00E-20	--	U-box domain-containing protein [Trichoderma reesei RUT C-30]	-	-	-	-	-	-	-
Trire2_80149	182	101	285	8	11	4	14	8.96	21.37	0.64	0.77	0.28	14.77666667	0.563333333	-4.713188211	1.22E-21	4.20E-20	--	branched-chain-amino-acid aminotransferase 2 [Fusarium langsethiae]	-	-	-	-	-	GO:0003824//catalytic activity	GO:0006259//DNA metabolic process;GO:0006996//organelle organization
Trire2_77404	948	803	915	1660	2015	1723	16.05	15.68	15.11	29.3	30.9	26.36	15.61333333	28.85333333	0.885959423	1.40E-21	4.80E-20	MSN5	ARM repeat-containing protein [Trichoderma longibrachiatum ATCC 18648]	Genetic Information Processing	Translation	ko03013//RNA transport	K14289	GO:0012505//endomembrane system;GO:0044444//cytoplasmic part	GO:0005049//nuclear export signal receptor activity;GO:0017016//Ras GTPase binding	GO:0006409//tRNA export from nucleus;GO:0006886//intracellular protein transport
MSTRG.3421	728	401	773	105	95	115	20.15	12.8	20.86	3.03	2.38	2.88	17.93666667	2.763333333	-2.6984303	1.43E-21	4.87E-20	--	hypothetical protein M419DRAFT_84535 [Trichoderma reesei RUT C-30]	-	-	-	-	-	-	-
Trire2_106120	224	121	260	15	23	19	15.34	9.56	17.36	1.07	1.43	1.18	14.08666667	1.226666667	-3.521515096	1.50E-21	5.10E-20	--	esterase/lipase [Trichoderma parareesei]	-	-	-	-	-	-	-
Trire2_5836	400	341	469	65	82	70	11.38	11.19	13.01	1.93	2.11	1.8	11.86	1.946666667	-2.607026236	1.59E-21	5.38E-20	mndA	glycoside hydrolase family 2 [Trichoderma reesei QM6a]	Metabolism	Glycan biosynthesis and metabolism	ko00511//Other glycan degradation	K01192	-	GO:0015923//mannosidase activity	GO:0005975//carbohydrate metabolic process
Trire2_80879	119	105	104	748	396	1156	5.1	5.19	4.35	33.43	15.38	44.79	4.88	31.2	2.676592976	1.75E-21	5.90E-20	PTR2	MFS H+/oligopeptide transporter [Trichoderma parareesei]	-	-	-	-	GO:0000322//storage vacuole;GO:0031224//intrinsic component of membrane;GO:0044459//plasma membrane part	GO:0035673//oligopeptide transmembrane transporter activity	GO:0035672//oligopeptide transmembrane transport
Trire2_121486	92	121	63	908	497	988	4.45	6.75	2.97	45.81	21.78	43.21	4.723333333	36.93333333	2.967046218	1.80E-21	6.06E-20	mtr	transmembrane amino acid transporter [Trichoderma reesei QM6a]	-	-	-	-	GO:0031224//intrinsic component of membrane	GO:0003824//catalytic activity;GO:0043169//cation binding	GO:0044710//single-organism metabolic process
Trire2_124283	10315	12479	10799	1340	1800	1644	481.71	672.1	491.73	65.23	76.12	69.37	548.5133333	70.24	-2.96516194	1.89E-21	6.32E-20	--	SET domain-containing protein [Trichoderma longibrachiatum ATCC 18648]	Metabolism;Metabolism	Global and overview maps;Amino acid metabolism	ko01100//Metabolic pathways;ko00310//Lysine degradation	K11426;K11426	-	-	-
Trire2_44747	10810	7472	10436	1739	2625	2524	268.61	214.13	252.85	45.04	59.07	56.67	245.1966667	53.59333333	-2.193813911	2.12E-21	7.09E-20	Hltf	SNF2 family helicase [Trichoderma guizhouense]	-	-	-	-	-	GO:0017111//nucleoside-triphosphatase activity;GO:0032550//purine ribonucleoside binding;GO:0046914//transition metal ion binding	-
Trire2_21306	3366	3149	2653	10679	9285	11612	89.19	96.23	68.54	294.95	222.79	278	84.65333333	265.2466667	1.647695839	2.27E-21	7.56E-20	prp4	protein kinase [Trichoderma reesei QM6a]	-	-	-	-	GO:0043231//intracellular membrane-bounded organelle	GO:0004672//protein kinase activity;GO:0032550//purine ribonucleoside binding	GO:0000398//mRNA splicing, via spliceosome;GO:0006468//protein phosphorylation;GO:0009267//cellular response to starvation;GO:0010948//negative regulation of cell cycle process
Trire2_51893	15705	11197	17636	3128	4813	3402	364.94	300.07	399.59	75.76	101.28	71.43	354.8666667	82.82333333	-2.099167893	2.52E-21	8.36E-20	ppoC	heme peroxidase [Trichoderma citrinoviride]	Metabolism	Lipid metabolism	ko00591//Linoleic acid metabolism	K17862	-	GO:0046906//tetrapyrrole binding;GO:0046914//transition metal ion binding;GO:0051213//dioxygenase activity	GO:0006631//fatty acid metabolic process;GO:0006725//cellular aromatic compound metabolic process;GO:0006950//response to stress;GO:0009404//toxin metabolic process;GO:0034293//sexual sporulation;GO:0042173//regulation of sporulation resulting in formation of a cellular spore;GO:0044249//cellular biosynthetic process;GO:0044711//single-organism biosynthetic process;GO:1901576//organic substance b…
Trire2_77227	565	463	460	1049	1300	1235	26.94	25.46	21.39	52.14	56.13	53.21	24.59666667	53.82666667	1.129858271	2.77E-21	9.13E-20	GCS1	glycosyltransferase family 21 [Trichoderma reesei QM6a]	Metabolism;Metabolism	Global and overview maps;Lipid metabolism	ko01100//Metabolic pathways;ko00600//Sphingolipid metabolism	K00720;K00720	-	GO:0003824//catalytic activity	-
Trire2_44389	290	259	324	509	715	560	22.76	23.44	24.79	41.63	50.8	39.7	23.66333333	44.04333333	0.896270347	2.88E-21	9.47E-20	SPCPB16A4.05c	Urease accessory protein UreG [Trichoderma parareesei]	-	-	-	-	GO:0043231//intracellular membrane-bounded organelle;GO:0044444//cytoplasmic part	GO:0016811//hydrolase activity, acting on carbon-nitrogen (but not peptide) bonds, in linear amides;GO:0017111//nucleoside-triphosphatase activity;GO:0032550//purine ribonucleoside binding;GO:0046914//transition metal ion binding;GO:0046983//protein dimerization activity	GO:0019627//urea metabolic process
Trire2_79271	856	616	1087	171	233	182	30.78	25.54	38.11	6.41	7.59	5.91	31.47666667	6.636666667	-2.245752049	2.91E-21	9.55E-20	acu-9	malate synthase [Trichoderma longibrachiatum ATCC 18648]	Metabolism;Metabolism;Metabolism;Metabolism;Metabolism	Global and overview maps;Global and overview maps;Global and overview maps;Carbohydrate metabolism;Carbohydrate metabolism	ko01100//Metabolic pathways;ko01110//Biosynthesis of secondary metabolites;ko01200//Carbon metabolism;ko00620//Pyruvate metabolism;ko00630//Glyoxylate and dicarboxylate metabolism	K01638;K01638;K01638;K01638;K01638	GO:0044439//peroxisomal part	GO:0016833//oxo-acid-lyase activity;GO:0046912//transferase activity, transferring acyl groups, acyl groups converted into alkyl on transfer	GO:0006083//acetate metabolic process;GO:0006101//citrate metabolic process;GO:0006631//fatty acid metabolic process;GO:0007275//multicellular organism development;GO:0044262//cellular carbohydrate metabolic process
Trire2_44640	9211	9408	9669	1610	1940	1626	250	294.49	255.88	45.55	47.68	39.87	266.79	44.36666667	-2.588156521	3.63E-21	1.19E-19	--	arsenite efflux transporter [Trichoderma gamsii]	-	-	-	-	GO:0031224//intrinsic component of membrane	-	GO:0015698//inorganic anion transport
Trire2_55055	1901	1229	1884	2897	3573	2547	80.71	60.17	77.99	128.2	137.36	97.7	72.95666667	121.0866667	0.730928292	3.74E-21	1.22E-19	met9	methylenetetrahydrofolate reductase [Trichoderma reesei QM6a]	Metabolism;Metabolism;Metabolism	Global and overview maps;Global and overview maps;Metabolism of cofactors and vitamins	ko01100//Metabolic pathways;ko01200//Carbon metabolism;ko00670//One carbon pool by folate	K00297;K00297;K00297	GO:0043231//intracellular membrane-bounded organelle;GO:0044444//cytoplasmic part	GO:0016646//oxidoreductase activity, acting on the CH-NH group of donors, NAD or NADP as acceptor	GO:0000097//sulfur amino acid biosynthetic process;GO:0006730//one-carbon metabolic process
Trire2_107670	305	320	281	1037	972	930	11.39	13.78	10.23	40.35	32.86	31.37	11.8	34.86	1.56278571	3.80E-21	1.23E-19	yuaR	Carboxylesterase A [Tolypocladium paradoxum]	-	-	-	-	-	GO:0016787//hydrolase activity	-
Trire2_4945	395	235	412	652	653	656	12.36	8.48	12.57	21.26	18.5	18.54	11.13666667	19.43333333	0.803215901	4.78E-21	1.54E-19	byr2	Pkinase-domain-containing protein [Trichoderma reesei RUT C-30]	Environmental Information Processing	Signal transduction	ko04011//MAPK signaling pathway - yeast	K11228	GO:0016020//membrane;GO:0030428//cell septum;GO:0044424//intracellular part;GO:0060187//cell pole	GO:0004702//receptor signaling protein serine/threonine kinase activity;GO:0019904//protein domain specific binding;GO:0032550//purine ribonucleoside binding	GO:0000165//MAPK cascade;GO:0007186//G-protein coupled receptor signaling pathway;GO:0007231//osmosensory signaling pathway;GO:0009408//response to heat;GO:0010528//regulation of transposition;GO:0016049//cell growth;GO:0031139//positive regulation of conjugation with cellular fusion;GO:0032147//activation of protein kinase activity;GO:0036267//invasive filamentous growth
Trire2_64193	3911	3960	4146	9700	9832	10328	126.2	147.37	130.44	326.25	287.29	301.1	134.67	304.88	1.178813011	5.89E-21	1.89E-19	ARB_02390	Zn-dependent exopeptidase [Trichoderma longibrachiatum ATCC 18648]	-	-	-	-	-	GO:0016787//hydrolase activity	-
Trire2_78264	575	343	531	995	950	939	47.9	32.95	43.13	86.4	71.66	70.67	41.32666667	76.24333333	0.883538192	5.90E-21	1.89E-19	mxr1	Peptide methionine sulfoxide reductase [Trichoderma parareesei]	-	-	-	-	GO:0043231//intracellular membrane-bounded organelle;GO:0044444//cytoplasmic part	GO:0033744//L-methionine:thioredoxin-disulfide S-oxidoreductase activity	GO:0007275//multicellular organism development;GO:0034614//cellular response to reactive oxygen species;GO:0044267//cellular protein metabolic process;GO:0071267//L-methionine salvage
MSTRG.5159	67	68	62	222	211	240	1.85	2.16	1.66	6.37	5.26	5.97	1.89	5.866666667	1.634154789	5.95E-21	1.90E-19	--	-	-	-	-	-	-	-	-
Trire2_122874	477	336	504	78	106	78	33.47	27.19	34.49	5.71	6.74	4.95	31.71666667	5.8	-2.45111635	6.22E-21	1.98E-19	--	Magnesium transporter NIPA2 [Verticillium dahliae VDG2]	-	-	-	-	-	-	-
Trire2_23367	3248	2646	4238	706	899	920	153.36	144.08	195.1	34.75	38.44	39.25	164.18	37.48	-2.131085534	6.32E-21	2.00E-19	codA	choline oxidase [Trichoderma reesei QM6a]	-	-	-	-	-	GO:0000166//nucleotide binding;GO:0016899//oxidoreductase activity, acting on the CH-OH group of donors, oxygen as acceptor	GO:0019695//choline metabolic process
Trire2_52463	8631	8037	8793	17960	22497	16824	513.96	551.95	510.54	1114.77	1213.12	905.17	525.4833333	1077.686667	1.036220869	6.47E-21	2.05E-19	SPCC1442.07c	WLM-domain-containing protein [Trichoderma reesei RUT C-30]	-	-	-	-	GO:0044444//cytoplasmic part	GO:0016772//transferase activity, transferring phosphorus-containing groups;GO:0070011//peptidase activity, acting on L-amino acid peptides	GO:0008152//metabolic process
Trire2_120248	179	196	131	740	698	732	10.19	12.87	7.27	43.93	36	37.67	10.11	39.2	1.955070657	6.60E-21	2.08E-19	--	Peptidase M19, renal dipeptidase [Metarhizium robertsii ARSEF 23]	-	-	-	-	-	-	-
Trire2_58584	44	18	40	113	145	109	3.59	1.69	3.18	9.6	10.71	8.03	2.82	9.446666667	1.74411019	6.75E-21	2.12E-19	AQY3	aquaglyceroporin [Trichoderma parareesei]	-	-	-	-	GO:0000322//storage vacuole;GO:0031224//intrinsic component of membrane	GO:0015168//glycerol transmembrane transporter activity	GO:0000746//conjugation;GO:0008643//carbohydrate transport;GO:0015698//inorganic anion transport;GO:0015718//monocarboxylic acid transport;GO:0015850//organic hydroxy compound transport;GO:0042221//response to chemical
MSTRG.9339	51	44	34	137	205	242	1.43	1.42	0.93	4	5.2	6.12	1.26	5.106666667	2.018958158	7.02E-21	2.20E-19	--	-	-	-	-	-	-	-	-
Trire2_30668	146	137	142	340	408	330	14.1	15.26	13.37	34.22	35.68	28.79	14.24333333	32.89666667	1.207654591	9.76E-21	3.04E-19	ARDH	NAD(P)-binding protein [Trichoderma reesei RUT C-30]	-	-	-	-	-	GO:0003824//catalytic activity	GO:0044710//single-organism metabolic process
Trire2_76453	811	596	1176	149	207	156	15.24	12.92	21.54	2.92	3.52	2.65	16.56666667	3.03	-2.450893652	9.79E-21	3.04E-19	BEA3	MDR-type ABC transporter [Trichoderma parareesei]	Environmental Information Processing	Membrane transport	ko02010//ABC transporters	K05658	GO:0031224//intrinsic component of membrane	GO:0015405//P-P-bond-hydrolysis-driven transmembrane transporter activity;GO:0017111//nucleoside-triphosphatase activity;GO:0032550//purine ribonucleoside binding	GO:0044763//single-organism cellular process;GO:0051234//establishment of localization
Trire2_21919	488	418	396	1161	1146	1185	22.25	21.98	17.6	55.18	47.32	48.82	20.61	50.44	1.291223771	1.33E-20	4.11E-19	--	a7e2dff9-6ea8-467c-b1f7-96767a20a086 [Thermothielavioides terrestris]	-	-	-	-	-	-	-
Trire2_47635	1003	593	1217	161	240	175	42.84	29.21	50.69	7.17	9.28	6.75	40.91333333	7.733333333	-2.403408778	1.59E-20	4.91E-19	SKN7	stress response regulator [Trichoderma reesei QM6a]	-	-	-	-	GO:0043231//intracellular membrane-bounded organelle;GO:0044444//cytoplasmic part	GO:0000982//transcription factor activity, RNA polymerase II core promoter proximal region sequence-specific binding;GO:0003677//DNA binding	GO:0000302//response to reactive oxygen species;GO:0032535//regulation of cellular component size;GO:0035556//intracellular signal transduction;GO:0043618//regulation of transcription from RNA polymerase II promoter in response to stress
MSTRG.1621	1027	780	1515	178	224	248	15.07	13.2	21.67	2.72	2.98	3.29	16.64666667	2.996666667	-2.4738028	1.77E-20	5.44E-19	--	e1b74fc8-28a3-4259-8b01-2a91233133b2 [Thermothielavioides terrestris]	-	-	-	-	-	-	-
Trire2_80019	1177	1011	1313	205	313	262	74.52	73.82	81.06	13.53	17.95	14.99	76.46666667	15.49	-2.303493841	1.98E-20	6.08E-19	virG	short-chain dehydrogenase/reductase [Trichoderma parareesei]	-	-	-	-	-	GO:0003824//catalytic activity	GO:0044710//single-organism metabolic process
Trire2_119989	127996	99673	117371	23856	29603	28979	17333.5	15566.95	15497.95	3367.45	3630.24	3545.73	16132.8	3514.473333	-2.19861644	2.10E-20	6.43E-19	hfb2	hydrophobin [Trichoderma reesei QM6a]	-	-	-	-	GO:0009277//fungal-type cell wall	-	GO:0045229//external encapsulating structure organization;GO:0052048//interaction with host via secreted substance involved in symbiotic interaction
Trire2_124040	161	122	211	260	396	366	11.97	10.46	15.3	20.16	26.67	24.6	12.57666667	23.81	0.920818021	2.18E-20	6.65E-19	--	gnat family [Fusarium langsethiae]	-	-	-	-	-	GO:0016740//transferase activity	-
Trire2_72408	15	12	20	62	109	79	0.85	0.78	1.11	3.66	5.6	4.05	0.913333333	4.436666667	2.280262773	2.32E-20	7.04E-19	kif22	kinesin-like protein [Trichoderma reesei QM6a]	-	-	-	-	GO:0005875//microtubule associated complex	GO:0003774//motor activity;GO:0015631//tubulin binding;GO:0032550//purine ribonucleoside binding	GO:0007017//microtubule-based process
Trire2_3856	672	415	760	128	136	115	42.51	30.28	46.88	8.44	7.79	6.57	39.89	7.6	-2.3919558	2.91E-20	8.81E-19	CRF1	copper fist DNA-binding domain-containing protein [Trichoderma reesei QM6a]	-	-	-	-	GO:0043231//intracellular membrane-bounded organelle	GO:0000977//RNA polymerase II regulatory region sequence-specific DNA binding;GO:0001201//RNA polymerase II transcription factor activity, metal ion regulated core promoter proximal region sequence-specific binding;GO:0046914//transition metal ion binding	GO:0006357//regulation of transcription from RNA polymerase II promoter;GO:0046688//response to copper ion;GO:0046916//cellular transition metal ion homeostasis
Trire2_71092	1029	755	1147	187	252	263	56.6	47.89	61.51	10.72	12.55	13.07	55.33333333	12.11333333	-2.191552917	3.08E-20	9.29E-19	--	phytase [Trichoderma parareesei]	-	-	-	-	-	GO:0016788//hydrolase activity, acting on ester bonds	GO:0006796//phosphate-containing compound metabolic process
Trire2_81517	1198	690	1538	209	263	225	21.68	14.4	27.14	3.94	4.31	3.68	21.07333333	3.976666667	-2.405786992	3.12E-20	9.38E-19	sed3	Tripeptidyl-peptidase sed2 [Trichoderma lentiforme]	Metabolism;Metabolism	Global and overview maps;Amino acid metabolism	ko01100//Metabolic pathways;ko00340//Histidine metabolism	K20247;K20247	-	GO:0043168//anion binding;GO:0070011//peptidase activity, acting on L-amino acid peptides	GO:0019538//protein metabolic process;GO:0044260//cellular macromolecule metabolic process;GO:0044710//single-organism metabolic process;GO:0044763//single-organism cellular process
Trire2_44175	492	492	424	1300	1373	1447	24.04	27.73	20.2	66.21	60.75	63.88	23.99	63.61333333	1.406896028	3.87E-20	1.16E-18	JEN1	lactate/pyruvate transporter [Trichoderma reesei QM6a]	-	-	-	-	GO:0031224//intrinsic component of membrane;GO:0043231//intracellular membrane-bounded organelle	GO:0008509//anion transmembrane transporter activity;GO:0015291//secondary active transmembrane transporter activity	GO:0006818//hydrogen transport;GO:0035873//lactate transmembrane transport;GO:1901475//pyruvate transmembrane transport
Trire2_108193	136	105	90	494	443	334	17.47	15.55	11.27	66.13	51.52	38.76	14.76333333	52.13666667	1.820279851	4.96E-20	1.48E-18	--	SSCRP protein [Trichoderma parareesei]	-	-	-	-	-	-	-
Trire2_6107	280	176	383	34	43	24	9.64	6.99	12.86	1.22	1.34	0.75	9.83	1.103333333	-3.1553227	5.46E-20	1.63E-18	freB	ferric-chelate reductase [Trichoderma reesei RUT C-30]	-	-	-	-	GO:0031224//intrinsic component of membrane	GO:0003824//catalytic activity	GO:0044710//single-organism metabolic process
Trire2_104513	183	123	217	374	371	331	8.09	6.27	9.35	17.23	14.85	13.22	7.903333333	15.1	0.934015387	6.23E-20	1.85E-18	--	Zn2Cys6 transcriptional regulator [Trichoderma parareesei]	-	-	-	-	GO:0043231//intracellular membrane-bounded organelle	GO:0003676//nucleic acid binding;GO:0046914//transition metal ion binding	GO:0006355//regulation of transcription, DNA-templated
Trire2_123475	13953	18199	21801	2697	3281	2667	457.9	688.79	697.6	92.26	97.5	79.08	614.7633333	89.61333333	-2.778245812	6.39E-20	1.89E-18	--	cell wall mannoprotein [Trichoderma reesei QM6a]	-	-	-	-	-	-	-
Trire2_70021	39	36	50	124	144	115	1.15	1.22	1.44	3.81	3.84	3.06	1.27	3.57	1.491095577	6.47E-20	1.91E-18	--	carbohydrate esterase family 3, partial [Trichoderma reesei QM6a]	-	-	-	-	-	GO:0016787//hydrolase activity	-
Trire2_123718	12	4	7	50	76	83	0.48	0.18	0.27	2.09	2.75	3	0.31	2.613333333	3.075551033	6.49E-20	1.91E-18	--	transmembrane amino acid transporter [Trichoderma reesei QM6a]	-	-	-	-	GO:0031224//intrinsic component of membrane	-	-
Trire2_50077	903	668	934	1124	1386	1297	40.86	34.86	41.21	53.01	56.79	53.02	38.97666667	54.27333333	0.477632803	1.02E-19	2.99E-18	prnB	amino acid transporter [Trichoderma reesei QM6a]	-	-	-	-	GO:0031224//intrinsic component of membrane	GO:0046943//carboxylic acid transmembrane transporter activity	GO:0044763//single-organism cellular process;GO:0046942//carboxylic acid transport
Trire2_120143	618	539	932	1308	1344	1422	26.8	26.96	39.41	59.12	52.77	55.71	31.05666667	55.86666667	0.847084751	1.18E-19	3.45E-18	AN10778	chaperone DnaJ [Trichoderma parareesei]	-	-	-	-	-	-	-
MSTRG.7374	199	214	163	530	703	670	5.4	6.7	4.32	15	17.28	16.44	5.473333333	16.24	1.569060006	1.79E-19	5.20E-18	--	hypothetical protein A9Z42_0080020 [Trichoderma parareesei]	-	-	-	-	-	-	-
Trire2_122511	1267	1369	1329	3396	3419	4275	75.04	93.51	76.75	209.66	183.37	228.77	81.76666667	207.2666667	1.341903383	2.25E-19	6.51E-18	--	glycoside hydrolase family 16 [Trichoderma reesei QM6a]	-	-	-	-	-	GO:0004553//hydrolase activity, hydrolyzing O-glycosyl compounds	GO:0008152//metabolic process
Trire2_57730	283	247	339	444	674	530	20.3	20.44	23.71	33.2	43.79	34.36	21.48333333	37.11666667	0.788849294	2.30E-19	6.64E-18	STB3	Protein STB3 [Trichoderma lentiforme]	-	-	-	-	GO:0043231//intracellular membrane-bounded organelle;GO:0044444//cytoplasmic part	GO:0003677//DNA binding	-
Trire2_123967	50243	49229	57501	10858	12548	11615	5676.67	6414.68	6334.56	1278.74	1283.81	1185.68	6141.97	1249.41	-2.297454484	2.81E-19	8.10E-18	--	hydrophobin [Trichoderma reesei QM6a]	-	-	-	-	GO:0009277//fungal-type cell wall	-	GO:0045229//external encapsulating structure organization;GO:0051704//multi-organism process
Trire2_102723	407	338	432	730	747	743	14.68	14.06	15.2	27.45	24.4	24.22	14.64666667	25.35666667	0.791792735	3.06E-19	8.79E-18	Tbc1d5	RabGAP/TBC [Trichoderma reesei RUT C-30]	-	-	-	-	-	-	-
MSTRG.1021	898	776	885	2146	1799	2359	10.47	10.43	10.06	26.08	18.99	24.84	10.32	23.30333333	1.175093363	3.40E-19	9.72E-18	HD-10	homeobox domain-containing protein [Trichoderma harzianum]	-	-	-	-	GO:0043231//intracellular membrane-bounded organelle	GO:0003677//DNA binding	-
Trire2_77714	592	628	639	1483	1517	1820	21.75	26.61	22.89	56.8	50.48	60.42	23.75	55.9	1.23492077	4.40E-19	1.26E-17	BPL1	biotin-protein ligase [Trichoderma parareesei]	Metabolism;Metabolism	Global and overview maps;Metabolism of cofactors and vitamins	ko01100//Metabolic pathways;ko00780//Biotin metabolism	K01942;K01942	GO:0043231//intracellular membrane-bounded organelle	GO:0018271//biotin-protein ligase activity	GO:0006464//cellular protein modification process
Trire2_56838	240	193	314	409	459	471	18.85	17.48	24.05	33.49	32.65	33.43	20.12666667	33.19	0.721640373	4.57E-19	1.30E-17	fc-sdr	short chain dehydrogenase/reductase [Trichoderma parareesei]	-	-	-	-	-	GO:0003824//catalytic activity	GO:0044710//single-organism metabolic process
Trire2_104762	119	75	134	186	242	238	10.65	7.74	11.69	17.35	19.61	19.24	10.02666667	18.73333333	0.901765563	4.73E-19	1.34E-17	--	myb [Trichoderma arundinaceum]	-	-	-	-	-	-	-
MSTRG.7732	1	2	4	91	71	59	0.04	0.09	0.15	3.53	2.39	1.98	0.093333333	2.633333333	4.818353921	5.39E-19	1.52E-17	--	-	-	-	-	-	-	-	-
Trire2_80086	303	118	213	439	647	620	12.45	5.59	8.53	18.8	24.06	23.01	8.856666667	21.95666667	1.309823322	7.71E-19	2.17E-17	PTR2	PTR2-domain-containing protein [Trichoderma reesei RUT C-30]	-	-	-	-	-	-	GO:0008152//metabolic process;GO:0015833//peptide transport
Trire2_103442	588	500	595	1010	1088	1241	40.38	39.6	39.84	72.3	67.66	77	39.94	72.32	0.856560345	8.61E-19	2.42E-17	--	uncharacterized protein TRIREDRAFT_103442 [Trichoderma reesei QM6a]	-	-	-	-	-	-	-
Trire2_105848	34	17	32	131	114	91	3.81	2.2	3.5	15.32	11.58	9.22	3.17	12.04	1.925280647	1.09E-18	3.07E-17	--	acyl-CoA N-acyltransferase [Trichoderma citrinoviride]	-	-	-	-	-	GO:0016740//transferase activity	GO:0007275//multicellular organism development
Trire2_77661	850	817	937	1775	1828	2281	42.42	47.02	45.6	92.33	82.61	102.85	45.01333333	92.59666667	1.040607856	1.24E-18	3.44E-17	obp1	Oxysterol-binding protein [Trichoderma lentiforme]	-	-	-	-	GO:0043231//intracellular membrane-bounded organelle	-	GO:0007275//multicellular organism development;GO:0044238//primary metabolic process
Trire2_82623	7	4	2	49	84	53	0.28	0.18	0.08	2.03	3.03	1.91	0.18	2.323333333	3.690127344	1.24E-18	3.44E-17	sed4	subtilisin-like protein [Trichoderma citrinoviride]	-	-	-	-	-	GO:0070011//peptidase activity, acting on L-amino acid peptides	GO:0019538//protein metabolic process
Trire2_2912	281	301	253	831	867	1342	23.13	28.58	20.31	71.31	64.63	99.82	24.00666667	78.58666667	1.710849461	1.33E-18	3.70E-17	--	3-oxo-5-alpha-steroid 4-dehydrogenase [Trichoderma parareesei]	Metabolism	Glycan biosynthesis and metabolism	ko00510//N-Glycan biosynthesis	K12345	GO:0031224//intrinsic component of membrane	GO:0016491//oxidoreductase activity	GO:0008300//isoprenoid catabolic process;GO:0016049//cell growth;GO:0016094//polyprenol biosynthetic process;GO:1901137//carbohydrate derivative biosynthetic process
MSTRG.974	399	351	358	796	851	1048	5.31	5.39	4.64	11.06	10.27	12.63	5.113333333	11.32	1.146537976	1.38E-18	3.81E-17	--	hypothetical protein M440DRAFT_1046588 [Trichoderma longibrachiatum ATCC 18648]	-	-	-	-	-	-	-
Trire2_45252	1487	1119	1633	1845	2173	2212	115.97	100.65	124.18	149.99	153.47	155.87	113.6	153.11	0.430605677	1.39E-18	3.83E-17	SPAC17G8.11c	GT32 protein [Trichoderma parareesei]	-	-	-	-	-	-	GO:0044238//primary metabolic process;GO:0044710//single-organism metabolic process;GO:0071704//organic substance metabolic process
Trire2_49274	908	818	896	1844	1888	1770	60.79	63.16	58.49	128.68	114.46	107.06	60.81333333	116.7333333	0.940757008	1.42E-18	3.91E-17	AFLA_105200	glycoside hydrolase family 16 protein, partial [Trichoderma citrinoviride]	-	-	-	-	-	GO:0004553//hydrolase activity, hydrolyzing O-glycosyl compounds	GO:0000272//polysaccharide catabolic process
Trire2_54709	19	23	24	120	94	97	3.28	4.57	4.03	21.56	14.67	15.11	3.96	17.11333333	2.11154846	1.44E-18	3.95E-17	cwf14	cell cycle control protein cwf14 [Trichoderma gamsii]	Genetic Information Processing	Transcription	ko03040//Spliceosome	K12873	GO:0005681//spliceosomal complex;GO:0097525//spliceosomal snRNP complex	-	GO:0000377//RNA splicing, via transesterification reactions with bulged adenosine as nucleophile
Trire2_123293	1021	642	1200	1778	1718	1563	17.74	12.86	20.33	32.2	27.03	24.54	16.97666667	27.92333333	0.717917956	1.52E-18	4.16E-17	atrD	abc transporter [Trichoderma reesei QM6a]	Environmental Information Processing	Membrane transport	ko02010//ABC transporters	K05658	GO:0031224//intrinsic component of membrane	GO:0015405//P-P-bond-hydrolysis-driven transmembrane transporter activity;GO:0017111//nucleoside-triphosphatase activity;GO:0032550//purine ribonucleoside binding	GO:0044763//single-organism cellular process;GO:0051234//establishment of localization
Trire2_119816	3357	2413	3440	4995	4985	4879	77.52	64.26	77.45	120.22	104.24	101.79	73.07666667	108.75	0.573532668	1.91E-18	5.20E-17	SPBC354.08c	DUF221-domain-containing protein [Trichoderma reesei RUT C-30]	-	-	-	-	GO:0044464//cell part	-	-
Trire2_73248	16	30	18	161	128	122	0.51	1.11	0.56	5.38	3.72	3.53	0.726666667	4.21	2.534454599	1.99E-18	5.41E-17	ARB_02077	glycoside hydrolase family 55 [Trichoderma reesei QM6a]	Metabolism;Metabolism	Global and overview maps;Carbohydrate metabolism	ko01100//Metabolic pathways;ko00500//Starch and sucrose metabolism	K01210;K01210	-	GO:0003824//catalytic activity	-
Trire2_76220	241	128	269	486	471	406	8.25	5.06	8.98	17.35	14.61	12.56	7.43	14.84	0.998056976	2.16E-18	5.86E-17	PPR1	DNA-binding domain-containing protein [Trichoderma reesei QM6a]	-	-	-	-	GO:0043231//intracellular membrane-bounded organelle	GO:0046914//transition metal ion binding	GO:0006351//transcription, DNA-templated
Trire2_111875	131	133	209	355	355	390	9.17	10.74	14.26	25.9	22.5	24.66	11.39	24.35333333	1.096351506	2.19E-18	5.92E-17	--	ubiquitin conjugating enzyme [Pochonia chlamydosporia 170]	-	-	-	-	-	-	-
Trire2_108866	152	191	160	423	597	594	6.39	9.26	6.56	18.54	22.73	22.56	7.403333333	21.27666667	1.523025255	2.48E-18	6.67E-17	--	d7eb18cd-d699-4f36-bf77-acee23541db5 [Thermothielavioides terrestris]	-	-	-	-	-	-	-
Trire2_23083	230	120	249	21	30	23	12.95	7.79	13.67	1.23	1.53	1.17	11.47	1.31	-3.130226674	2.75E-18	7.40E-17	eupH	Flavoprotein monooxygenase [Trichoderma parareesei]	-	-	-	-	-	-	-
Trire2_122526	2048	2010	2380	4469	4476	5949	127.78	144.63	144.79	290.64	252.89	335.36	139.0666667	292.9633333	1.074943454	2.84E-18	7.61E-17	--	Quinate permease [Verticillium dahliae VDG1]	-	-	-	-	-	-	-
Trire2_71817	271	443	267	1458	1538	2042	14.88	28.06	14.3	83.47	76.49	101.33	19.08	87.09666667	2.190556334	3.76E-18	1.00E-16	MFS2	MSF multidrug transporter [Trichoderma guizhouense]	-	-	-	-	-	-	-
Trire2_5112	3	6	5	61	55	56	0.27	0.62	0.44	5.69	4.46	4.53	0.443333333	4.893333333	3.464353817	3.86E-18	1.03E-16	SPAC1348.09	short chain dehydrogenase/reductase [Trichoderma parareesei]	-	-	-	-	-	GO:0003824//catalytic activity	GO:0044710//single-organism metabolic process
Trire2_61567	677	484	747	849	1043	874	72.45	59.74	77.95	94.71	101.08	84.51	70.04666667	93.43333333	0.41562094	4.30E-18	1.14E-16	--	SSCRP protein [Trichoderma guizhouense]	-	-	-	-	-	-	-
Trire2_74400	5153	5014	4722	11354	12404	16385	206.59	231.83	184.59	474.47	450.32	593.51	207.67	506.1	1.285129655	4.62E-18	1.22E-16	GSK1	glycogen synthase kinase 3 [Trichoderma reesei QM6a]	-	-	-	-	-	GO:0004672//protein kinase activity;GO:0032550//purine ribonucleoside binding	GO:0006464//cellular protein modification process;GO:0006796//phosphate-containing compound metabolic process
Trire2_57608	978	626	1247	156	262	212	22.63	16.71	28.14	3.76	5.49	4.43	22.49333333	4.56	-2.302391743	4.63E-18	1.22E-16	ISW2	iswi chromatin-remodeling complex atpase isw2 [Trichoderma arundinaceum]	-	-	-	-	GO:0031010//ISWI-type complex	GO:0003676//nucleic acid binding;GO:0003682//chromatin binding;GO:0017111//nucleoside-triphosphatase activity;GO:0032550//purine ribonucleoside binding	GO:0006338//chromatin remodeling
Trire2_120339	646	497	597	857	1120	1068	19.5	17.3	17.57	26.96	30.61	29.12	18.12333333	28.89666667	0.673054755	4.68E-18	1.23E-16	--	Histone acetyltransferase (MYST family) [Trichoderma parareesei]	-	-	-	-	-	-	-
Trire2_105868	14	25	18	98	114	87	0.81	1.67	1.02	5.92	5.99	4.56	1.166666667	5.49	2.234413728	4.97E-18	1.30E-16	--	uncharacterized protein TRIREDRAFT_105868 [Trichoderma reesei QM6a]	-	-	-	-	-	-	-
Trire2_79738	2755	2448	2597	4539	5525	5166	162.3	166.32	149.17	278.72	294.74	274.97	159.2633333	282.81	0.828418976	7.06E-18	1.85E-16	fsa3	oxidoreductase [Trichoderma reesei RUT C-30]	-	-	-	-	-	GO:0003824//catalytic activity	GO:0044710//single-organism metabolic process
Trire2_122102	79	67	78	244	190	332	5.43	5.31	5.23	17.48	11.83	20.62	5.323333333	16.64333333	1.644542594	8.00E-18	2.09E-16	--	Maleylacetate reductase [Trichoderma lentiforme]	-	-	-	-	-	GO:0016491//oxidoreductase activity	GO:0044237//cellular metabolic process;GO:0044238//primary metabolic process;GO:0044710//single-organism metabolic process;GO:0044763//single-organism cellular process;GO:0071704//organic substance metabolic process
Trire2_109883	34	32	28	110	107	137	1.77	1.92	1.42	5.96	5.04	6.44	1.703333333	5.813333333	1.771004844	9.10E-18	2.37E-16	--	related to PET191 protein, involved in assembly of cytochrome oxidase [Fusarium proliferatum]	-	-	-	-	-	-	-
Trire2_63710	6	15	7	106	72	88	0.8	2.3	0.91	14.7	8.68	10.58	1.336666667	11.32	3.082162317	1.09E-17	2.83E-16	PMS1	PMS1 protein [Trichoderma lentiforme]	-	-	-	-	-	-	-
Trire2_105917	254	212	238	582	496	575	8.28	7.97	7.56	19.77	14.64	16.93	7.936666667	17.11333333	1.108515675	1.13E-17	2.92E-16	--	c6 transcription factor [Trichoderma arundinaceum]	-	-	-	-	-	-	-
Trire2_50491	900	587	1081	152	257	183	21.44	16.13	25.11	3.78	5.55	3.94	20.89333333	4.423333333	-2.239836809	1.40E-17	3.60E-16	mtr1	Ribosome quality control complex subunit 2 [Trichoderma lentiforme]	-	-	-	-	GO:0036464//cytoplasmic ribonucleoprotein granule;GO:0043234//protein complex	-	GO:0043161//proteasome-mediated ubiquitin-dependent protein catabolic process
Trire2_63702	1739	1879	1752	4038	4506	5103	20.63	25.71	20.27	49.93	48.41	54.7	22.20333333	51.01333333	1.200098092	1.44E-17	3.71E-16	ubr11	e3 ubiquitin- ligase ubr1 [Trichoderma arundinaceum]	-	-	-	-	GO:0044455//mitochondrial membrane part	GO:0003824//catalytic activity;GO:0046914//transition metal ion binding	GO:0009057//macromolecule catabolic process;GO:0022904//respiratory electron transport chain
Trire2_76672	633	332	564	798	1409	1596	19.57	11.84	17	25.72	39.45	44.59	16.13666667	36.58666667	1.180975387	1.56E-17	3.99E-16	cel3A	glycoside hydrolase family 3 [Trichoderma reesei QM6a]	Metabolism;Metabolism;Metabolism;Metabolism	Global and overview maps;Global and overview maps;Carbohydrate metabolism;Metabolism of other amino acids	ko01100//Metabolic pathways;ko01110//Biosynthesis of secondary metabolites;ko00500//Starch and sucrose metabolism;ko00460//Cyanoamino acid metabolism	K05349;K05349;K05349;K05349	-	GO:0015926//glucosidase activity	GO:0005976//polysaccharide metabolic process;GO:0006807//nitrogen compound metabolic process;GO:0044237//cellular metabolic process
Trire2_123086	8571	8055	7857	17554	18172	20291	894.91	969.95	799.88	1910.45	1718.14	1914.17	888.2466667	1847.586667	1.056609765	1.58E-17	4.03E-16	--	SSCRP protein [Trichoderma parareesei]	-	-	-	-	-	-	-
MSTRG.4052	3717	3572	3291	10452	10035	8009	145.91	161.71	125.96	427.66	356.7	284.05	144.5266667	356.1366667	1.301095269	1.59E-17	4.05E-16	DDI1	DNA damage-inducible protein 1 [Trichoderma lentiforme]	-	-	-	-	GO:0016020//membrane;GO:0044464//cell part	GO:0004175//endopeptidase activity;GO:0043130//ubiquitin binding	GO:0015031//protein transport;GO:0019941//modification-dependent protein catabolic process
Trire2_123327	1241	813	1267	237	319	325	116.05	87.68	115.52	23.1	27.01	27.46	106.4166667	25.85666667	-2.041115913	1.61E-17	4.09E-16	--	SWI-SNF chromatin-remodeling complex protein [Trichoderma guizhouense]	-	-	-	-	-	-	-
MSTRG.1447	51	60	29	223	223	300	5.12	6.94	2.84	23.32	20.26	27.2	4.966666667	23.59333333	2.248029431	1.63E-17	4.14E-16	--	-	-	-	-	-	-	-	-
Trire2_124249	334	300	292	617	726	804	16.2	16.78	13.81	31.19	31.88	35.23	15.59666667	32.76666667	1.070991188	1.93E-17	4.87E-16	--	GpsA, Glycerol-3-phosphate dehydrogenase [Pyrenophora tritici-repentis]	-	-	-	-	-	-	-
Trire2_21953	1840	1835	1781	5019	4886	3969	41.68	47.93	39.33	118.49	100.21	81.22	42.98	99.97333333	1.217877842	2.05E-17	5.16E-16	--	F-box domain-containingprotein [Purpureocillium lilacinum]	-	-	-	-	-	-	-
Trire2_70316	79	64	72	152	179	202	5.97	5.58	5.3	11.97	12.25	13.79	5.616666667	12.67	1.173630434	2.07E-17	5.20E-16	rfbB	NAD-dependent epimerase/dehydratase family [Trichoderma parareesei]	-	-	-	-	-	GO:0048037//cofactor binding	GO:0008152//metabolic process
Trire2_22492	618	735	381	2457	2656	3005	28.76	39.44	17.29	119.17	111.91	126.33	28.49666667	119.1366667	2.063752421	2.15E-17	5.40E-16	ash2	COMPASS complex protein [Trichoderma guizhouense]	-	-	-	-	GO:0035097//histone methyltransferase complex;GO:0044423//virion part	GO:0018024//histone-lysine N-methyltransferase activity	GO:0006342//chromatin silencing;GO:0018023//peptidyl-lysine trimethylation;GO:0034968//histone lysine methylation
Trire2_44704	349	282	315	805	666	1020	10.21	9.52	8.99	24.56	17.65	26.97	9.573333333	23.06	1.268299265	2.37E-17	5.94E-16	EVI5L	rab family GTPase activating protein [Trichoderma reesei QM6a]	-	-	-	-	GO:0044464//cell part	-	-
Trire2_74214	332	470	268	1604	1643	1550	25.97	42.4	20.44	130.79	116.39	109.55	29.60333333	118.91	2.006038509	2.52E-17	6.29E-16	YSC84	DUF500-domain-containing protein [Trichoderma reesei RUT C-30]	-	-	-	-	-	-	-
Trire2_53964	3	1	9	38	75	108	0.19	0.07	0.55	2.49	4.28	6.14	0.27	4.303333333	3.994423282	3.02E-17	7.50E-16	ARB_04859	oxalate decarboxylase [Trichoderma reesei QM6a]	Metabolism;Metabolism	Global and overview maps;Carbohydrate metabolism	ko01100//Metabolic pathways;ko00630//Glyoxylate and dicarboxylate metabolism	K01569;K01569	-	GO:0016831//carboxy-lyase activity	GO:0043648//dicarboxylic acid metabolic process
Trire2_78732	1506	1996	1074	7549	7339	6532	51.17	78.21	35.58	267.34	225.79	200.51	54.98666667	231.2133333	2.072070859	3.47E-17	8.62E-16	PFK26	6-phosphofructo-2-kinase [Trichoderma parareesei]	Metabolism;Metabolism	Global and overview maps;Carbohydrate metabolism	ko01100//Metabolic pathways;ko00051//Fructose and mannose metabolism	K00900;K00900	GO:0044424//intracellular part	GO:0008443//phosphofructokinase activity;GO:0032550//purine ribonucleoside binding;GO:0050308//sugar-phosphatase activity	GO:0016310//phosphorylation;GO:0019318//hexose metabolic process
Trire2_121226	1189	1110	1451	247	339	316	72.2	77.73	85.91	15.63	18.64	17.34	78.61333333	17.20333333	-2.192085894	3.76E-17	9.29E-16	--	b567e559-36e9-4015-850b-c714c2234f7b [Thermothielavioides terrestris]	-	-	-	-	-	-	-
Trire2_106626	104	64	129	216	246	183	2.05	1.45	2.48	4.43	4.39	3.26	1.993333333	4.026666667	1.014403065	4.01E-17	9.89E-16	--	ATPase family AAA domain-containing protein 3B [Valsa mali var. pyri] [Valsa mali]	-	-	-	-	-	-	-
Trire2_60194	221	164	219	334	368	361	5.16	4.42	4.99	8.13	7.78	7.62	4.856666667	7.843333333	0.691500443	4.08E-17	1.00E-15	plc1	phospholipase C [Trichoderma reesei QM6a]	Metabolism;Metabolism;Environmental Information Processing	Global and overview maps;Carbohydrate metabolism;Signal transduction	ko01100//Metabolic pathways;ko00562//Inositol phosphate metabolism;ko04070//Phosphatidylinositol signaling system	K05857;K05857;K05857	GO:0000777//condensed chromosome kinetochore;GO:0044444//cytoplasmic part	GO:0004629//phospholipase C activity;GO:0046872//metal ion binding;GO:0060089//molecular transducer activity	GO:0006644//phospholipid metabolic process;GO:0007165//signal transduction;GO:0009411//response to UV;GO:0033043//regulation of organelle organization;GO:0034502//protein localization to chromosome;GO:0043647//inositol phosphate metabolic process
Trire2_121295	1474	1357	1380	3078	2983	3172	41.63	44.21	38.01	90.62	76.3	80.95	41.28333333	82.62333333	1.000989802	4.26E-17	1.05E-15	sec59	Dolichol kinase Sec59 [Trichoderma parareesei]	-	-	-	-	GO:0005789//endoplasmic reticulum membrane	GO:0016772//transferase activity, transferring phosphorus-containing groups	GO:0006796//phosphate-containing compound metabolic process;GO:0044238//primary metabolic process;GO:0044249//cellular biosynthetic process;GO:0044710//single-organism metabolic process;GO:0044763//single-organism cellular process;GO:1901576//organic substance biosynthetic process
Trire2_105224	483	414	430	830	941	1092	35.96	35.55	31.21	64.41	63.44	73.45	34.24	67.1	0.970630065	4.81E-17	1.18E-15	--	PTH11 GPCR protein [Trichoderma guizhouense]	-	-	-	-	-	-	-
Trire2_60328	37	23	35	99	96	98	5.28	3.79	4.87	14.73	12.4	12.63	4.646666667	13.25333333	1.512087196	4.95E-17	1.21E-15	--	DOPA 4,5-dioxygenase [Trichoderma harzianum]	-	-	-	-	-	GO:0016838//carbon-oxygen lyase activity, acting on phosphates	GO:0044710//single-organism metabolic process
Trire2_62702	241	302	276	834	734	952	18.42	26.62	20.57	66.45	50.81	65.75	21.87	61.00333333	1.479934856	4.97E-17	1.21E-15	--	phosphatidylinositol-glycan biosynthesis class S protein [Trichoderma harzianum]	-	-	-	-	-	-	-
Trire2_121870	1538	1200	1521	2420	3352	2160	79.81	71.81	76.95	130.89	157.5	101.27	76.19	129.8866667	0.76957978	5.38E-17	1.31E-15	SPAC1F12.05	arrestin (or S-antigen), partial [Metarhizium majus ARSEF 297]	-	-	-	-	GO:0044444//cytoplasmic part	-	GO:0007275//multicellular organism development
Trire2_123726	139	98	133	0	12	7	8.74	7.11	8.16	0	0.68	0.4	8.003333333	0.36	-4.474532186	5.71E-17	1.38E-15	--	glycoside hydrolase family 16 [Trichoderma reesei QM6a]	-	-	-	-	-	GO:0052736//beta-glucanase activity	GO:0044238//primary metabolic process
MSTRG.4455	50	46	26	185	167	186	3.97	4.4	2.05	15.89	12.48	13.94	3.473333333	14.10333333	2.021643408	5.78E-17	1.40E-15	--	-	-	-	-	-	-	-	-
Trire2_79361	359	323	371	790	693	849	15.12	15.69	15.23	34.67	26.42	32.3	15.34666667	31.13	1.020380244	6.00E-17	1.44E-15	SPCC553.12c	conserved fungal [Cordyceps militaris]	-	-	-	-	-	-	-
Trire2_52489	123	94	101	274	241	288	6.11	5.39	4.9	14.2	10.85	12.94	5.466666667	12.66333333	1.211923897	6.34E-17	1.52E-15	--	cytosine-purine permease [Trichoderma reesei QM6a]	-	-	-	-	-	GO:0022891//substrate-specific transmembrane transporter activity	GO:0044765//single-organism transport
Trire2_120156	3913	2806	4827	794	1179	707	39.18	32.41	47.13	8.29	10.69	6.4	39.57333333	8.46	-2.225799023	6.57E-17	1.57E-15	TAO3	cell morphogenesis protein PAG1 [Trichoderma parareesei]	-	-	-	-	GO:0030427//site of polarized growth;GO:0032155//cell division site part;GO:0044448//cell cortex part;GO:0060187//cell pole	-	GO:0007117//budding cell bud growth;GO:0022402//cell cycle process;GO:0032878//regulation of establishment or maintenance of cell polarity;GO:0061246//establishment or maintenance of bipolar cell polarity regulating cell shape
Trire2_28731	160	106	170	211	327	334	10.99	8.4	11.38	15.1	20.34	20.72	10.25666667	18.72	0.868018492	6.76E-17	1.61E-15	--	G-protein coupled receptor protein [Trichoderma reesei QM6a]	-	-	-	-	GO:0016020//membrane	GO:0004888//transmembrane signaling receptor activity	GO:0007166//cell surface receptor signaling pathway
Trire2_79774	593	818	689	2140	2117	2448	29.18	46.42	33.06	109.76	94.33	108.83	36.22	104.3066667	1.525972918	6.84E-17	1.63E-15	sidL	Acyltransferase sidL [Fusarium oxysporum f. sp. cubense]	-	-	-	-	GO:0044444//cytoplasmic part	GO:0003824//catalytic activity	GO:0007275//multicellular organism development;GO:0022413//reproductive process in single-celled organism;GO:0051704//multi-organism process
MSTRG.6228	7	11	20	114	96	59	0.5	0.91	1.4	8.55	6.25	3.84	0.936666667	6.213333333	2.729759824	7.47E-17	1.77E-15	--	-	-	-	-	-	-	-	-
Trire2_55731	1949	2002	1709	4875	4812	6425	42.86	50.77	36.64	111.74	95.82	127.66	43.42333333	111.74	1.363603344	7.71E-17	1.83E-15	--	cation channel family protein [Trichoderma parareesei]	-	-	-	-	GO:0031224//intrinsic component of membrane	-	GO:0006811//ion transport;GO:0044763//single-organism cellular process
Trire2_68026	682	689	662	1449	1633	2126	36.49	42.52	34.54	80.82	79.13	102.79	37.85	87.58	1.21030815	8.23E-17	1.94E-15	--	Pex24p-domain-containing protein [Trichoderma reesei RUT C-30]	-	-	-	-	-	-	-
Trire2_55319	436	252	541	69	97	72	21.92	14.61	26.51	3.62	4.42	3.27	21.01333333	3.77	-2.478668605	8.27E-17	1.95E-15	abfB	glycoside hydrolase family 54 [Trichoderma reesei QM6a]	Metabolism;Metabolism	Global and overview maps;Carbohydrate metabolism	ko01100//Metabolic pathways;ko00520//Amino sugar and nucleotide sugar metabolism	K20844;K20844	GO:0043231//intracellular membrane-bounded organelle	GO:0097599//xylanase activity	GO:0000272//polysaccharide catabolic process;GO:0019566//arabinose metabolic process
Trire2_81019	40	29	50	128	111	110	2.7	2.26	3.29	9	6.78	6.71	2.75	7.496666667	1.446817637	8.86E-17	2.08E-15	ACTTS2	GroES-like protein [Trichoderma citrinoviride]	-	-	-	-	-	GO:0003824//catalytic activity	GO:0044710//single-organism metabolic process
Trire2_122187	4	8	6	44	63	113	0.44	1.02	0.65	5.08	6.33	11.32	0.703333333	7.576666667	3.42928278	9.31E-17	2.18E-15	--	uncharacterized protein TRIREDRAFT_122187 [Trichoderma reesei QM6a]	-	-	-	-	-	-	-
Trire2_59846	2862	2186	2972	3638	4055	3977	98.54	86.8	99.77	130.56	126.43	123.72	95.03666667	126.9033333	0.417173824	9.76E-17	2.28E-15	ERG7	oxidosqualene:lanosterol cyclase [Trichoderma reesei RUT C-30]	-	-	-	-	GO:0043232//intracellular non-membrane-bounded organelle;GO:0044444//cytoplasmic part	GO:0016853//isomerase activity	GO:0008204//ergosterol metabolic process
Trire2_66608	512	285	714	76	100	91	14.44	9.27	19.63	2.23	2.55	2.32	14.44666667	2.366666667	-2.609808224	1.05E-16	2.46E-15	DAPB	dipeptidyl aminopeptidase, alpha factor processing [Trichoderma parareesei]	-	-	-	-	GO:0016020//membrane;GO:0043231//intracellular membrane-bounded organelle	GO:0070011//peptidase activity, acting on L-amino acid peptides	GO:0019538//protein metabolic process
Trire2_105931	35	57	29	161	229	249	1.31	2.47	1.06	6.3	7.78	8.44	1.613333333	7.506666667	2.218127875	1.07E-16	2.49E-15	--	glycoside hydrolase family 20 [Trichoderma reesei QM6a]	Metabolism;Metabolism;Metabolism;Metabolism;Metabolism;Metabolism;Metabolism	Global and overview maps;Carbohydrate metabolism;Glycan biosynthesis and metabolism;Glycan biosynthesis and metabolism;Glycan biosynthesis and metabolism;Glycan biosynthesis and metabolism;Glycan biosynthesis and metabolism	ko01100//Metabolic pathways;ko00520//Amino sugar and nucleotide sugar metabolism;ko00513//Various types of N-glycan biosynthesis;ko00511//Other glycan degradation;ko00603//Glycosphingolipid biosynthesis - globo and isoglobo series;ko00531//Glycosaminoglycan degradation;ko00604//Glycosphingolipid biosynthesis - ganglio series	K12373;K12373;K12373;K12373;K12373;K12373;K12373	-	GO:0016798//hydrolase activity, acting on glycosyl bonds	-
Trire2_53343	854	463	1010	130	179	99	30.72	19.21	35.43	4.87	5.83	3.22	28.45333333	4.64	-2.616400965	1.11E-16	2.57E-15	ADM-B	fungal ADAM-like protein, partial [Trichoderma reesei QM6a]	-	-	-	-	GO:0009277//fungal-type cell wall;GO:0031090//organelle membrane;GO:0043231//intracellular membrane-bounded organelle	GO:0046872//metal ion binding;GO:0070011//peptidase activity, acting on L-amino acid peptides	GO:0003006//developmental process involved in reproduction;GO:0019538//protein metabolic process
MSTRG.4993	1167	1099	903	2680	2729	3391	30.97	35.24	22.44	84.69	75.42	95.31	29.55	85.14	1.52667896	1.18E-16	2.73E-15	--	hypothetical protein M419DRAFT_25066 [Trichoderma reesei RUT C-30]	-	-	-	-	-	-	-
Trire2_63272	550	436	643	1084	933	1290	47.89	43.78	54.59	98.38	73.56	101.48	48.75333333	91.14	0.902583509	1.20E-16	2.78E-15	SPBC1709.19c	NifU-like protein [Trichoderma parareesei]	-	-	-	-	GO:0044429//mitochondrial part	GO:0046914//transition metal ion binding;GO:0051540//metal cluster binding	GO:0009058//biosynthetic process;GO:0046916//cellular transition metal ion homeostasis;GO:0051651//maintenance of location in cell
MSTRG.6869	1677	1344	1597	2331	2812	3194	33.87	31.31	31.45	49.08	51.43	58.29	32.21	52.93333333	0.716667846	1.25E-16	2.87E-15	--	Ankyrin-2 [Trichoderma lentiforme]	-	-	-	-	-	-	-
Trire2_62685	626	399	657	100	169	121	23.79	17.48	24.34	3.96	5.81	4.15	21.87	4.64	-2.23675651	1.25E-16	2.87E-15	cog-6	intra-Golgi transport complex, subunit 6 [Trichoderma reesei QM6a]	-	-	-	-	GO:0043231//intracellular membrane-bounded organelle;GO:0043234//protein complex;GO:0044444//cytoplasmic part	-	GO:0006623//protein targeting to vacuole;GO:0048193//Golgi vesicle transport
Trire2_121066	3089	1879	3796	603	931	679	58.32	40.92	69.89	11.87	15.92	11.58	56.37666667	13.12333333	-2.102963968	1.25E-16	2.87E-15	NIK1	histidine kinase, partial [Trichoderma reesei QM6a]	-	-	-	-	GO:0031224//intrinsic component of membrane	GO:0004871//signal transducer activity;GO:0016301//kinase activity	GO:0006796//phosphate-containing compound metabolic process;GO:0035556//intracellular signal transduction;GO:0043157//response to cation stress;GO:0071396//cellular response to lipid
MSTRG.2618	8	20	17	76	86	127	0.56	1.8	1.12	6.11	5.89	8.85	1.16	6.95	2.582888172	1.33E-16	3.05E-15	--	-	-	-	-	-	-	-	-
Trire2_64272	2968	2921	2809	5689	6638	7662	222.25	252.26	205.1	444.05	450.13	518.39	226.5366667	470.8566667	1.055543376	1.55E-16	3.53E-15	--	UPF0658 golgi apparatus membrane protein [Cordyceps javanica]	-	-	-	-	-	-	-
MSTRG.3604	32	15	23	78	94	77	1.21	0.65	0.85	3.08	3.22	2.63	0.903333333	2.976666667	1.720367324	1.56E-16	3.55E-15	--	hypothetical protein M440DRAFT_158578 [Trichoderma longibrachiatum ATCC 18648]	-	-	-	-	-	-	-
Trire2_104549	280	140	408	29	41	28	13.62	7.85	19.35	1.47	1.81	1.23	13.60666667	1.503333333	-3.178076844	1.72E-16	3.90E-15	--	MFS permease [Trichoderma parareesei]	-	-	-	-	-	-	-
Trire2_69753	121	77	115	1	6	7	8.61	6.32	7.98	0.07	0.39	0.45	7.636666667	0.303333333	-4.653967103	1.92E-16	4.36E-15	SPBC1683.02	ADA, Adenosine deaminase [Trichoderma parareesei]	Metabolism;Metabolism	Global and overview maps;Nucleotide metabolism	ko01100//Metabolic pathways;ko00230//Purine metabolism	K01488;K01488	GO:0043231//intracellular membrane-bounded organelle;GO:0044444//cytoplasmic part	GO:0003824//catalytic activity	GO:0006145//purine nucleobase catabolic process;GO:0043096//purine nucleobase salvage
Trire2_22845	1602	1549	1768	2940	3124	3477	77.06	85.93	82.92	147.4	136.07	151.1	81.97	144.8566667	0.82145818	1.95E-16	4.40E-15	FRE2	ferric reductase [Trichoderma reesei RUT C-30]	-	-	-	-	GO:0031224//intrinsic component of membrane	GO:0003824//catalytic activity	GO:0044710//single-organism metabolic process
Trire2_49946	28	35	35	92	115	110	2.7	3.89	3.29	9.25	10.04	9.58	3.293333333	9.623333333	1.546988161	1.95E-16	4.40E-15	--	Glutathione S-transferase [Trichoderma parareesei]	Metabolism;Metabolism;Metabolism	Global and overview maps;Metabolism of other amino acids;Lipid metabolism	ko01100//Metabolic pathways;ko00480//Glutathione metabolism;ko00590//Arachidonic acid metabolism	K04097;K04097;K04097	-	-	-
Trire2_81423	1403	1949	1391	5122	5397	5980	124.98	200.23	120.82	475.6	435.36	481.3	148.6766667	464.0866667	1.642216001	1.99E-16	4.47E-15	PMP3	UPF0057-domain-containing protein [Trichoderma citrinoviride]	-	-	-	-	GO:0005774//vacuolar membrane;GO:0031224//intrinsic component of membrane	-	-
Trire2_123636	1797	1878	1582	4170	4511	5078	95.3	114.86	81.8	230.51	216.63	243.31	97.32	230.15	1.241766217	2.04E-16	4.57E-15	--	cell wall integrity and stress response component [Trichoderma harzianum]	Environmental Information Processing;Cellular Processes	Signal transduction;Transport and catabolism	ko04011//MAPK signaling pathway - yeast;ko04139//Mitophagy - yeast	K11244;K11244	-	-	GO:0050896//response to stimulus
Trire2_80973	395	304	418	1138	938	696	7.15	6.35	7.38	21.47	15.37	11.38	6.96	16.07333333	1.207509939	2.34E-16	5.23E-15	atrF	PDR-type ABC transporter [Trichoderma parareesei]	Environmental Information Processing	Membrane transport	ko02010//ABC transporters	K08712	GO:0031224//intrinsic component of membrane	GO:0015405//P-P-bond-hydrolysis-driven transmembrane transporter activity;GO:0017111//nucleoside-triphosphatase activity;GO:0032550//purine ribonucleoside binding	GO:0042493//response to drug;GO:0044763//single-organism cellular process;GO:0051234//establishment of localization
Trire2_4748	825	769	773	1634	1643	1945	34.57	37.16	31.58	71.37	62.34	73.63	34.43666667	69.11333333	1.00501856	2.58E-16	5.76E-15	--	C2H2 transcription factor [Trichoderma parareesei]	-	-	-	-	-	-	-
Trire2_54890	405	556	365	1475	1598	2064	33.23	52.62	29.2	126.17	118.75	153.03	38.35	132.65	1.790326193	2.65E-16	5.90E-15	--	3 exoribonuclease family protein [Purpureocillium lilacinum]	-	-	-	-	-	-	-
Trire2_80058	137	114	146	13	15	15	5.24	5.03	5.45	0.52	0.52	0.52	5.24	0.52	-3.332983283	2.82E-16	6.26E-15	KHT2	MFS permease [Trichoderma parareesei]	-	-	-	-	GO:0031224//intrinsic component of membrane;GO:0043231//intracellular membrane-bounded organelle	GO:0001071//nucleic acid binding transcription factor activity;GO:0022857//transmembrane transporter activity	GO:0010468//regulation of gene expression;GO:0034645//cellular macromolecule biosynthetic process;GO:0044763//single-organism cellular process;GO:0044765//single-organism transport
Trire2_119826	1029	642	1253	1419	1746	1328	26.09	18.77	30.98	37.5	40.09	30.42	25.28	36.00333333	0.51013402	2.96E-16	6.56E-15	hbx4	C2H2 transcriptional regulator [Trichoderma parareesei]	-	-	-	-	-	-	-
Trire2_35109	1	0	6	43	78	50	0.02	0	0.14	1.04	1.64	1.05	0.053333333	1.243333333	4.54303182	3.05E-16	6.74E-15	HET-E1	wd40 repeat [Trichoderma arundinaceum]	-	-	-	-	-	-	-
Trire2_122374	207	142	316	15	39	26	30.27	23.95	45.05	2.29	5.16	3.43	33.09	3.626666667	-3.189679236	3.16E-16	6.96E-15	--	uncharacterized protein TRIREDRAFT_122374 [Trichoderma reesei QM6a]	-	-	-	-	-	-	-
Trire2_79010	639	627	541	1731	1463	2235	28.36	32.1	23.41	80.09	58.8	89.63	27.95666667	76.17333333	1.446093674	3.24E-16	7.12E-15	lipA	alpha/beta-hydrolase [Trichoderma longibrachiatum ATCC 18648]	-	-	-	-	-	GO:0003824//catalytic activity	-
Trire2_75884	237	368	220	1258	1063	1453	9.76	17.47	8.83	53.97	39.62	54.04	12.02	49.21	2.03351462	3.26E-16	7.14E-15	--	Major facilitator superfamily transporter [Cordyceps militaris]	-	-	-	-	-	-	-
Trire2_44943	371	269	536	871	772	1319	16.36	13.68	23.05	40.04	30.83	52.56	17.69666667	41.14333333	1.217181042	3.28E-16	7.17E-15	--	L-galactonate dehydratase [Verticillium dahliae VDG2]	-	-	-	-	-	-	-
Trire2_45317	193	130	237	328	450	290	6.55	5.09	7.84	11.61	13.83	8.89	6.493333333	11.44333333	0.81747618	3.30E-16	7.20E-15	fur4	permease [Tolypocladium capitatum]	-	-	-	-	-	GO:0022891//substrate-specific transmembrane transporter activity	GO:0044765//single-organism transport;GO:0071705//nitrogen compound transport
Trire2_33207	14	8	15	83	77	49	2.05	1.35	2.15	12.7	10.23	6.5	1.85	9.81	2.406727866	3.39E-16	7.37E-15	SPBC31F10.03	ChaC-domain-containing protein [Trichoderma longibrachiatum ATCC 18648]	Metabolism;Metabolism	Global and overview maps;Metabolism of other amino acids	ko01100//Metabolic pathways;ko00480//Glutathione metabolism	K07232;K07232	GO:0043231//intracellular membrane-bounded organelle;GO:0044444//cytoplasmic part	GO:0016740//transferase activity	GO:0006749//glutathione metabolic process
Trire2_112567	3272	1596	2844	3781	5824	4205	221.75	124.74	187.93	267.09	357.41	257.48	178.14	293.9933333	0.722771941	3.51E-16	7.63E-15	SPBC460.04c	taurine catabolism dioxygenase [Trichoderma parareesei]	-	-	-	-	-	GO:0016491//oxidoreductase activity	GO:0044710//single-organism metabolic process
Trire2_78542	1418	1351	1713	2610	2736	3468	45.02	49.47	53.03	86.37	78.66	99.48	49.17333333	88.17	0.842411705	3.53E-16	7.64E-15	Pla2g4f	FabD/lysophospholipase-like protein [Trichoderma longibrachiatum ATCC 18648]	Metabolism;Metabolism;Metabolism;Metabolism;Metabolism;Metabolism;Metabolism	Global and overview maps;Global and overview maps;Lipid metabolism;Lipid metabolism;Lipid metabolism;Lipid metabolism;Lipid metabolism	ko01100//Metabolic pathways;ko01110//Biosynthesis of secondary metabolites;ko00564//Glycerophospholipid metabolism;ko00565//Ether lipid metabolism;ko00590//Arachidonic acid metabolism;ko00592//alpha-Linolenic acid metabolism;ko00591//Linoleic acid metabolism	K16342;K16342;K16342;K16342;K16342;K16342;K16342	-	GO:0004620//phospholipase activity	GO:0006644//phospholipid metabolic process
Trire2_82017	7847	5272	7301	14146	12647	21565	275.09	213.15	249.56	516.92	401.49	683.06	245.9333333	533.8233333	1.118095079	3.73E-16	8.06E-15	sit1	siderophore transporter [Trichoderma parareesei]	-	-	-	-	GO:0031224//intrinsic component of membrane	-	GO:0044763//single-organism cellular process
Trire2_123702	3295	3162	3292	5681	6780	6407	137.84	152.55	134.28	247.71	256.83	242.16	141.5566667	248.9	0.814186535	3.75E-16	8.08E-15	mfs1	transporter [Trichoderma reesei QM6a]	-	-	-	-	GO:0031224//intrinsic component of membrane	GO:0005215//transporter activity	GO:0044763//single-organism cellular process;GO:0044765//single-organism transport
Trire2_108398	205	161	244	349	404	313	25.69	23.26	29.81	45.58	45.84	35.43	26.25333333	42.28333333	0.687588503	3.76E-16	8.09E-15	MGG_04626	Lumazine synthase [Trichoderma longibrachiatum ATCC 18648]	Metabolism;Metabolism;Metabolism	Global and overview maps;Global and overview maps;Metabolism of cofactors and vitamins	ko01100//Metabolic pathways;ko01110//Biosynthesis of secondary metabolites;ko00740//Riboflavin metabolism	K00794;K00794;K00794	GO:0031970//organelle envelope lumen	GO:0003824//catalytic activity;GO:0043168//anion binding	GO:0006771//riboflavin metabolic process;GO:0044238//primary metabolic process;GO:0044711//single-organism biosynthetic process
Trire2_112163	820	470	690	1012	1197	1448	75.49	49.9	61.94	97.11	99.79	120.44	62.44333333	105.78	0.760447422	3.94E-16	8.46E-15	--	major facilitator superfamily mfs-1 [Fusarium fasciculatum]	-	-	-	-	-	-	-
Trire2_104807	197	155	215	29	35	27	12.65	11.48	13.46	1.94	2.04	1.57	12.53	1.85	-2.759789239	4.03E-16	8.64E-15	--	proteasome subunit alpha type 6 [Trichoderma arundinaceum]	-	-	-	-	-	-	-
Trire2_76910	54	42	82	124	161	130	2.99	2.68	4.43	7.15	8.07	6.5	3.366666667	7.24	1.10466881	4.10E-16	8.77E-15	apdF	monocarboxylate transporter [Trichoderma parareesei]	-	-	-	-	-	-	GO:0044763//single-organism cellular process
Trire2_123456	1530	991	1581	308	454	414	33.84	25.28	34.09	7.1	9.09	8.27	31.07	8.153333333	-1.930060338	4.47E-16	9.52E-15	treA	glycoside hydrolase family 65 [Trichoderma reesei QM6a]	-	-	-	-	GO:0000322//storage vacuole;GO:0005618//cell wall;GO:0042597//periplasmic space	GO:0005488//binding;GO:0015927//trehalase activity	GO:0005991//trehalose metabolic process;GO:0009269//response to desiccation;GO:0045471//response to ethanol;GO:0050826//response to freezing
Trire2_103039	1385	712	1096	1495	2253	2133	123.95	73.49	95.64	139.46	182.59	172.47	97.69333333	164.84	0.754734349	4.51E-16	9.59E-15	--	peptidase S41 [Trichoderma parareesei]	-	-	-	-	-	GO:0070011//peptidase activity, acting on L-amino acid peptides	-
Trire2_36608	626	328	710	111	127	107	25.52	15.42	28.22	4.72	4.69	3.94	23.05333333	4.45	-2.373098127	4.64E-16	9.85E-15	SMG6	telomerase-binding est1a [Trichoderma arundinaceum]	-	-	-	-	-	-	-
Trire2_77764	805	502	1015	137	226	149	14.96	10.76	18.39	2.65	3.8	2.5	14.70333333	2.983333333	-2.301146173	4.93E-16	1.04E-14	bphP	histidine kinase-like protein [Trichoderma reesei QM6a]	-	-	-	-	GO:0044464//cell part	GO:0016772//transferase activity, transferring phosphorus-containing groups;GO:0038023//signaling receptor activity	GO:0006464//cellular protein modification process;GO:0006796//phosphate-containing compound metabolic process;GO:0007275//multicellular organism development;GO:0009583//detection of light stimulus;GO:0010468//regulation of gene expression;GO:0035556//intracellular signal transduction
Trire2_27689	1321	1100	1516	1741	2137	2342	65.25	62.66	73.01	89.64	95.59	104.52	66.97333333	96.58333333	0.528187481	5.38E-16	1.13E-14	mfsB	MFS general substrate transporter [Trichoderma citrinoviride]	-	-	-	-	GO:0016020//membrane	-	GO:0044763//single-organism cellular process
Trire2_64397	792	543	882	144	213	214	28.1	22.22	30.51	5.32	6.84	6.86	26.94333333	6.34	-2.087373601	5.55E-16	1.17E-14	Os01g0624000	Ceramidase family protein [Trichoderma parareesei]	Metabolism;Metabolism	Global and overview maps;Lipid metabolism	ko01100//Metabolic pathways;ko00600//Sphingolipid metabolism	K12349;K12349	-	-	-
Trire2_46687	1233	840	1399	283	404	345	28.34	22.26	31.35	6.78	8.41	7.16	27.31666667	7.45	-1.874469118	5.66E-16	1.19E-14	SPCC1450.12	px domain-containing [Trichoderma arundinaceum]	-	-	-	-	GO:0043231//intracellular membrane-bounded organelle;GO:0044444//cytoplasmic part	GO:0000166//nucleotide binding;GO:0005543//phospholipid binding;GO:0016491//oxidoreductase activity	GO:0006091//generation of precursor metabolites and energy;GO:0006101//citrate metabolic process
Trire2_51365	5914	4608	4924	8662	9775	10198	164.28	147.62	133.36	250.8	245.88	255.94	148.42	250.8733333	0.757273615	6.58E-16	1.38E-14	vpr	Subtilisin-like protease PPRC1 [Trichoderma parareesei]	-	-	-	-	GO:0030312//external encapsulating structure	GO:0070011//peptidase activity, acting on L-amino acid peptides	GO:0019538//protein metabolic process
Trire2_121670	6271	6736	5021	15015	18001	23049	140.35	173.86	109.57	350.27	364.81	466.07	141.26	393.7166667	1.478804784	6.74E-16	1.41E-14	FRQ	frequency clock protein [Trichoderma reesei QM6a]	-	-	-	-	GO:0043231//intracellular membrane-bounded organelle	-	GO:0010468//regulation of gene expression;GO:0034645//cellular macromolecule biosynthetic process;GO:0048511//rhythmic process
Trire2_120702	343	634	367	2209	2008	2287	39.51	84.22	41.22	265.21	209.44	238	54.98333333	237.55	2.11116493	7.05E-16	1.47E-14	--	tRNA modification GTPase mnmE [Verticillium dahliae VDG1]	-	-	-	-	-	-	-
Trire2_3101	2400	3341	1751	10423	10777	11979	224.16	359.88	159.46	1014.74	911.5	1010.88	247.8333333	979.04	1.981997563	7.11E-16	1.48E-14	ARB_03399	LmbE-like protein [Trichoderma reesei RUT C-30]	Metabolism;Metabolism	Global and overview maps;Glycan biosynthesis and metabolism	ko01100//Metabolic pathways;ko00563//Glycosylphosphatidylinositol(GPI)-anchor biosynthesis	K03434;K03434	-	-	-
Trire2_65816	531	265	508	85	93	76	27.33	15.73	25.5	4.56	4.33	3.53	22.85333333	4.14	-2.464701936	7.54E-16	1.57E-14	gpi2	GPI2-domain-containing protein [Trichoderma reesei RUT C-30]	Metabolism;Metabolism	Global and overview maps;Glycan biosynthesis and metabolism	ko01100//Metabolic pathways;ko00563//Glycosylphosphatidylinositol(GPI)-anchor biosynthesis	K03859;K03859	GO:0031224//intrinsic component of membrane;GO:0043231//intracellular membrane-bounded organelle	GO:0008375//acetylglucosaminyltransferase activity	GO:0006497//protein lipidation
Trire2_44362	1415	1036	1277	274	275	190	77.06	65.06	67.8	15.55	13.56	9.35	69.97333333	12.82	-2.448408957	8.17E-16	1.69E-14	--	coenzyme F390 synthetase [Metarhizium robertsii]	-	-	-	-	-	-	-
Trire2_120879	55	53	46	140	152	220	4.22	4.69	3.44	11.19	10.55	15.24	4.116666667	12.32666667	1.582234183	8.66E-16	1.79E-14	--	alpha/beta-hydrolase [Trichoderma longibrachiatum ATCC 18648]	-	-	-	-	-	-	-
Trire2_122127	2414	2271	2940	350	392	616	264.6	287.08	314.21	39.99	38.91	61	288.63	46.63333333	-2.629787799	8.89E-16	1.83E-14	phiA	SSCRP protein [Trichoderma parareesei]	-	-	-	-	-	-	GO:0030584//sporocarp development;GO:0034293//sexual sporulation;GO:0052048//interaction with host via secreted substance involved in symbiotic interaction
Trire2_119819	3326	4105	2275	11652	13084	13606	264.21	376.08	176.21	964.81	941.2	976.55	272.1666667	960.8533333	1.819825847	9.45E-16	1.95E-14	SPBC12C2.09c	pPR-type GPCR protein [Trichoderma reesei QM6a]	-	-	-	-	-	-	-
Trire2_112669	231	159	286	39	45	40	10.11	8.02	12.2	1.78	1.78	1.58	10.11	1.713333333	-2.560905233	9.49E-16	1.95E-14	--	Serine/threonine protein kinase [Trichoderma parareesei]	-	-	-	-	-	-	-
Trire2_119947	69	25	72	155	150	231	3.21	1.34	3.27	7.52	6.32	9.71	2.606666667	7.85	1.590486547	9.77E-16	2.00E-14	--	tubulin/FtsZ family, GTPase domain-containing protein [Cordyceps javanica]	-	-	-	-	-	-	-
Trire2_75027	691	772	616	1615	1987	1913	26.65	34.34	23.16	64.92	69.39	66.66	28.05	66.99	1.255944981	9.81E-16	2.01E-14	--	RNI-like protein [Trichoderma citrinoviride]	-	-	-	-	-	-	-
Trire2_44278	548	344	636	778	1005	696	17.51	12.67	19.81	25.91	29.07	20.09	16.66333333	25.02333333	0.586596956	1.01E-15	2.07E-14	YSL7	Rab geranyl transferase escort protein [Trichoderma parareesei]	-	-	-	-	-	-	GO:0034641//cellular nitrogen compound metabolic process
Trire2_79560	2522	1660	2547	3366	3454	4467	79.55	60.38	78.33	110.66	98.65	127.3	72.75333333	112.2033333	0.625030282	1.12E-15	2.29E-14	ned1	LNS2-domain-containing protein [Trichoderma longibrachiatum ATCC 18648]	Metabolism;Metabolism;Metabolism;Metabolism	Global and overview maps;Global and overview maps;Lipid metabolism;Lipid metabolism	ko01100//Metabolic pathways;ko01110//Biosynthesis of secondary metabolites;ko00564//Glycerophospholipid metabolism;ko00561//Glycerolipid metabolism	K15728;K15728;K15728;K15728	GO:0031090//organelle membrane;GO:0043231//intracellular membrane-bounded organelle;GO:0044425//membrane part;GO:0044444//cytoplasmic part	GO:0000975//regulatory region DNA binding;GO:0016791//phosphatase activity	GO:0006641//triglyceride metabolic process;GO:0006644//phospholipid metabolic process;GO:0007033//vacuole organization;GO:0016482//cytoplasmic transport;GO:0045333//cellular respiration
Trire2_108357	2984	3365	4318	651	883	827	210.56	273.84	297.09	47.88	56.42	52.73	260.4966667	52.34333333	-2.315187206	1.24E-15	2.51E-14	BrlA	C2H2 transcriptional regulator [Trichoderma parareesei]	-	-	-	-	-	GO:0005488//binding	GO:0044249//cellular biosynthetic process;GO:0044763//single-organism cellular process;GO:0044767//single-organism developmental process;GO:0048856//anatomical structure development;GO:0050789//regulation of biological process;GO:1901576//organic substance biosynthetic process
Trire2_109277	0	1	2	75	119	66	0	0.07	0.11	4.54	6.26	3.47	0.06	4.756666667	6.308844618	1.28E-15	2.59E-14	--	Zn2Cys6 transcriptional regulator [Trichoderma parareesei]	-	-	-	-	-	-	-
Trire2_67757	71	51	94	150	153	158	9.3	7.71	12.01	20.49	18.16	18.71	9.673333333	19.12	0.982997505	1.54E-15	3.11E-14	DODA	4,5-dioxygenase (only in Amanita muscaria) [Trichoderma guizhouense]	-	-	-	-	-	GO:0016491//oxidoreductase activity;GO:0016787//hydrolase activity	GO:0044710//single-organism metabolic process
Trire2_54330	205	154	188	298	342	330	8.76	7.59	7.83	13.28	13.24	12.74	8.06	13.08666667	0.699245928	1.58E-15	3.19E-14	AN1226	deacetylase [Trichoderma reesei QM6a]	Metabolism;Organismal Systems;Metabolism	Global and overview maps;Aging;Metabolism of cofactors and vitamins	ko01100//Metabolic pathways;ko04213//Longevity regulating pathway - multiple species;ko00760//Nicotinate and nicotinamide metabolism	K11121;K11121;K11121	GO:0043231//intracellular membrane-bounded organelle;GO:0043232//intracellular non-membrane-bounded organelle	GO:0003712//transcription cofactor activity;GO:0043168//anion binding	GO:0006342//chromatin silencing;GO:0006631//fatty acid metabolic process;GO:0033554//cellular response to stress;GO:0051052//regulation of DNA metabolic process;GO:0070932//histone H3 deacetylation;GO:0072365//regulation of cellular ketone metabolic process by negative regulation of transcription from RNA polymerase II promoter
Trire2_107715	1047	420	1158	118	124	160	135.82	62.83	146.47	15.96	14.57	18.75	115.04	16.42666667	-2.80802392	1.78E-15	3.58E-14	--	SSCRP protein [Trichoderma parareesei]	-	-	-	-	-	-	-
Trire2_38640	298	274	305	537	566	565	16.86	17.88	16.82	31.67	29	28.88	17.18666667	29.85	0.796441169	1.82E-15	3.66E-14	--	alcohol acetyltransferase [Trichoderma arundinaceum]	-	-	-	-	-	-	GO:0044281//small molecule metabolic process
Trire2_80403	470	314	553	555	686	714	13.83	10.65	15.86	17.02	18.28	18.98	13.44666667	18.09333333	0.428209637	1.86E-15	3.72E-14	--	ubiquitin family [Trichoderma arundinaceum]	-	-	-	-	-	-	-
Trire2_71039	527	535	449	48	75	91	70.5	82.54	58.57	6.69	9.09	11	70.53666667	8.926666667	-2.98217994	1.86E-15	3.72E-14	BNA1	3-hydroxyanthranilic acid dioxygenase [Trichoderma citrinoviride]	Metabolism;Metabolism	Global and overview maps;Amino acid metabolism	ko01100//Metabolic pathways;ko00380//Tryptophan metabolism	K00452;K00452	GO:0044424//intracellular part	GO:0005506//iron ion binding;GO:0016702//oxidoreductase activity, acting on single donors with incorporation of molecular oxygen, incorporation of two atoms of oxygen	GO:0006568//tryptophan metabolic process;GO:0034627//'de novo' NAD biosynthetic process;GO:0043650//dicarboxylic acid biosynthetic process
Trire2_73574	914	641	1093	1299	1296	1513	48.3	39.07	56.32	71.56	62.02	72.25	47.89666667	68.61	0.51849361	1.89E-15	3.77E-14	RPT1	26S proteasome subunit P45 [Trichoderma citrinoviride]	Genetic Information Processing	Folding, sorting and degradation	ko03050//Proteasome	K03061	GO:0043231//intracellular membrane-bounded organelle;GO:0043234//protein complex;GO:0044444//cytoplasmic part	GO:0016462//pyrophosphatase activity;GO:0032550//purine ribonucleoside binding	GO:0009896//positive regulation of catabolic process;GO:0019941//modification-dependent protein catabolic process;GO:0043248//proteasome assembly;GO:0045898//regulation of RNA polymerase II transcriptional preinitiation complex assembly
Trire2_75854	16261	16834	12431	38699	42394	50039	1062.76	1268.85	792.17	2636.34	2509.01	2954.8	1041.26	2700.05	1.374655773	1.96E-15	3.90E-14	--	uncharacterized protein TRIREDRAFT_75854 [Trichoderma reesei QM6a]	-	-	-	-	-	-	-
Trire2_23338	684	600	836	1734	1518	1210	10.69	10.81	12.74	28.24	21.48	17.08	11.41333333	22.26666667	0.964165401	2.10E-15	4.16E-14	RKR1	E3 ubiquitin-protein ligase listerin [Trichoderma lentiforme]	-	-	-	-	GO:0043231//intracellular membrane-bounded organelle;GO:0043234//protein complex;GO:0044444//cytoplasmic part	GO:0043021//ribonucleoprotein complex binding;GO:0046914//transition metal ion binding	GO:0006325//chromatin organization;GO:0006342//chromatin silencing;GO:0007275//multicellular organism development;GO:0032446//protein modification by small protein conjugation;GO:0043161//proteasome-mediated ubiquitin-dependent protein catabolic process
Trire2_58161	608	433	660	653	901	873	18.61	15.29	19.7	20.84	24.98	24.15	17.86666667	23.32333333	0.384503491	2.16E-15	4.28E-14	GYP5	GTPase-activating protein, partial [Trichoderma reesei QM6a]	-	-	-	-	GO:0005933//cellular bud;GO:0016020//membrane;GO:0016023//cytoplasmic, membrane-bounded vesicle	-	GO:0016482//cytoplasmic transport
Trire2_74947	648	472	698	1221	1033	1037	40.46	33.99	42.5	79.47	58.41	58.51	38.98333333	65.46333333	0.747829609	2.17E-15	4.28E-14	GPI8	glycosylphosphatidylinositol transamidase [Trichoderma reesei QM6a]	Metabolism;Metabolism	Global and overview maps;Glycan biosynthesis and metabolism	ko01100//Metabolic pathways;ko00563//Glycosylphosphatidylinositol(GPI)-anchor biosynthesis	K05290;K05290	GO:0031227//intrinsic component of endoplasmic reticulum membrane	GO:0004175//endopeptidase activity	GO:0006497//protein lipidation
Trire2_71783	768	553	880	194	230	191	34.19	28.39	38.2	9	9.27	7.68	33.59333333	8.65	-1.957402918	2.17E-15	4.29E-14	msk1	lysyl-tRNA synthetase [Trichoderma reesei RUT C-30]	Genetic Information Processing	Translation	ko00970//Aminoacyl-tRNA biosynthesis	K04567	GO:0043231//intracellular membrane-bounded organelle	GO:0004812//aminoacyl-tRNA ligase activity;GO:0032550//purine ribonucleoside binding	GO:0000959//mitochondrial RNA metabolic process;GO:0006418//tRNA aminoacylation for protein translation;GO:0035927//RNA import into mitochondrion
Trire2_21444	427	446	603	848	975	867	10.83	13.05	14.92	22.43	22.4	19.88	12.93333333	21.57	0.737932025	2.40E-15	4.72E-14	slr0093	DnaJ-like protein [Trichoderma lentiforme]	-	-	-	-	-	-	-
Trire2_82452	1751	1103	2154	372	540	364	69.3	50.34	83.12	15.35	19.35	13.02	67.58666667	15.90666667	-2.087107121	2.89E-15	5.69E-14	AMPP	X-Prolyl aminopeptidase [Trichoderma reesei QM6a]	-	-	-	-	GO:0043231//intracellular membrane-bounded organelle;GO:0044444//cytoplasmic part	GO:0008238//exopeptidase activity;GO:0043169//cation binding	GO:0000122//negative regulation of transcription from RNA polymerase II promoter;GO:0019538//protein metabolic process
Trire2_54554	769	708	841	1502	1395	1454	87.4	92.8	93.19	177.93	143.57	149.3	91.13	156.9333333	0.784153847	3.32E-15	6.50E-14	gch-1	GTP cyclohydrolase 1 [Trichoderma reesei RUT C-30]	Metabolism;Metabolism	Global and overview maps;Metabolism of cofactors and vitamins	ko01100//Metabolic pathways;ko00790//Folate biosynthesis	K01495;K01495	GO:0043231//intracellular membrane-bounded organelle;GO:0044444//cytoplasmic part	GO:0003824//catalytic activity	GO:0009396//folic acid-containing compound biosynthetic process
Trire2_122971	1078	417	1149	103	113	162	21.5	9.59	22.35	2.14	2.04	2.92	17.81333333	2.366666667	-2.912029078	3.45E-15	6.75E-14	--	Conidiophore development regulator abaB [Trichoderma lentiforme]	-	-	-	-	-	-	-
Trire2_56587	2	5	3	31	60	55	0.25	0.71	0.36	3.97	6.68	6.11	0.44	5.586666667	3.666412314	3.52E-15	6.87E-14	--	acyl-CoA N-acyltransferase [Trichoderma citrinoviride]	-	-	-	-	-	-	-
Trire2_69131	712	565	796	145	191	202	49.83	45.6	54.32	10.58	12.1	12.77	49.91666667	11.81666667	-2.07869847	3.55E-15	6.91E-14	--	sulfate transporter [Trichoderma arundinaceum]	-	-	-	-	-	-	-
Trire2_120404	61	69	79	173	170	245	2.78	3.62	3.51	8.21	7.01	10.08	3.303333333	8.433333333	1.352180422	3.59E-15	6.96E-14	AN10449	NAD-dependent histone deacetylase [Trichoderma reesei QM6a]	Metabolism;Organismal Systems;Metabolism	Global and overview maps;Aging;Metabolism of cofactors and vitamins	ko01100//Metabolic pathways;ko04213//Longevity regulating pathway - multiple species;ko00760//Nicotinate and nicotinamide metabolism	K11121;K11121;K11121	GO:0000784//nuclear chromosome, telomeric region;GO:0000792//heterochromatin	GO:0000166//nucleotide binding;GO:0017136//NAD-dependent histone deacetylase activity;GO:0043168//anion binding;GO:0046914//transition metal ion binding	GO:0006342//chromatin silencing;GO:0016575//histone deacetylation;GO:0031060//regulation of histone methylation;GO:0034502//protein localization to chromosome
Trire2_70811	1051	824	1031	1690	1671	2343	26.36	23.84	25.22	44.19	37.95	53.1	25.14	45.08	0.842502866	3.59E-15	6.96E-14	CDC4	WD40 repeat-like protein [Trichoderma citrinoviride]	Cellular Processes;Genetic Information Processing	Cell growth and death;Folding, sorting and degradation	ko04111//Cell cycle - yeast;ko04120//Ubiquitin mediated proteolysis	K03361;K03361	GO:0000152//nuclear ubiquitin ligase complex;GO:0031461//cullin-RING ubiquitin ligase complex	GO:0016597//amino acid binding;GO:0019787//ubiquitin-like protein transferase activity;GO:0032182//ubiquitin-like protein binding	GO:0000280//nuclear division;GO:0016567//protein ubiquitination;GO:0043161//proteasome-mediated ubiquitin-dependent protein catabolic process;GO:0044772//mitotic cell cycle phase transition
Trire2_122124	2990	3153	2194	7072	8412	9396	81.7	99.36	58.45	201.42	208.14	231.97	79.83666667	213.8433333	1.421430839	3.85E-15	7.45E-14	PF07_0047	AAA ATPase [Trichoderma parareesei]	-	-	-	-	-	GO:0032550//purine ribonucleoside binding	-
Trire2_49205	1040	861	1380	1841	1737	1762	71.17	67.95	92.08	131.32	107.64	108.94	77.06666667	115.9666667	0.589531281	4.67E-15	9.03E-14	CCP1	class II peroxidase [Trichoderma citrinoviride]	-	-	-	-	GO:0031970//organelle envelope lumen;GO:0043231//intracellular membrane-bounded organelle	GO:0004601//peroxidase activity;GO:0046906//tetrapyrrole binding	GO:0006979//response to oxidative stress;GO:0044710//single-organism metabolic process
Trire2_120290	559	423	403	1258	984	1249	39.34	34.33	27.65	92.27	62.7	79.41	33.77333333	78.12666667	1.209930485	4.75E-15	9.15E-14	YJR142W	thiamine pyrophosphokinase [Trichoderma parareesei]	-	-	-	-	-	GO:0003824//catalytic activity	GO:0006796//phosphate-containing compound metabolic process
Trire2_110658	969	755	1071	1755	1891	1323	40.08	36.01	43.19	75.66	70.83	49.44	39.76	65.31	0.715986151	4.84E-15	9.31E-14	--	C2HC transcription factor [Trichoderma parareesei]	-	-	-	-	-	-	-
Trire2_122197	3676	3691	3561	719	808	820	138.58	160.47	130.89	28.25	27.58	27.93	143.3133333	27.92	-2.359801992	5.26E-15	1.01E-13	--	uncharacterized protein TRIREDRAFT_122197 [Trichoderma reesei QM6a]	-	-	-	-	-	-	-
Trire2_5506	744	655	732	1396	1288	1712	16.03	16.28	15.38	31.35	25.13	33.33	15.89666667	29.93666667	0.91318931	5.76E-15	1.10E-13	prp22	RNA-binding ATP-dependent helicase [Trichoderma parareesei]	Genetic Information Processing	Transcription	ko03040//Spliceosome	K12818	-	-	-
Trire2_59368	474	393	556	111	132	105	47.93	45.83	54.82	11.7	12.09	9.59	49.52666667	11.12666667	-2.154184071	6.40E-15	1.22E-13	FUS5	ef-hand calcium-binding domain-containing [Trichoderma arundinaceum]	-	-	-	-	-	-	-
Trire2_120805	1468	1778	1239	5062	5114	4081	38.05	53.15	31.31	136.75	120.03	95.57	40.83666667	117.45	1.524109699	6.49E-15	1.24E-13	CAF120	CCR4-NOT transcriptional complex [Trichoderma lentiforme]	Genetic Information Processing	Folding, sorting and degradation	ko03018//RNA degradation	K12609	-	-	-
Trire2_62488	149	91	162	13	14	21	8.02	5.65	8.51	0.73	0.68	1.02	7.393333333	0.81	-3.190231147	6.78E-15	1.29E-13	radE	MFS general substrate transporter [Trichoderma citrinoviride]	-	-	-	-	-	-	GO:0044763//single-organism cellular process
Trire2_74091	1197	970	1273	1958	1860	2533	44.88	41.95	46.54	76.53	63.16	85.81	44.45666667	75.16666667	0.757693248	8.31E-15	1.58E-13	SPAC1327.01c	N-terminal binuclear Zn cluster-containing protein [Trichoderma reesei QM6a]	-	-	-	-	GO:0043231//intracellular membrane-bounded organelle	GO:0003676//nucleic acid binding;GO:0046914//transition metal ion binding	GO:0006355//regulation of transcription, DNA-templated
Trire2_57015	1	1	3	56	47	51	0.07	0.08	0.2	3.89	2.84	3.07	0.116666667	3.266666667	4.807354922	8.80E-15	1.67E-13	mtr	transmembrane amino acid transporter [Trichoderma reesei RUT C-30]	-	-	-	-	GO:0031224//intrinsic component of membrane	GO:0003824//catalytic activity;GO:0043169//cation binding	GO:0044710//single-organism metabolic process
Trire2_30476	357	436	322	996	1058	1173	38.53	54.27	33.88	112.04	103.39	114.38	42.22666667	109.9366667	1.38044637	1.13E-14	2.13E-13	OXR1	oxidation resistance protein 1 [Trichoderma reesei RUT C-30]	-	-	-	-	GO:0043231//intracellular membrane-bounded organelle;GO:0044444//cytoplasmic part	-	GO:0006979//response to oxidative stress
Trire2_76633	374	219	374	552	550	801	13.68	9.24	13.34	21.05	18.22	26.48	12.08666667	21.91666667	0.858611969	1.14E-14	2.15E-13	kojT	MDR multidrug transporter [Trichoderma parareesei]	-	-	-	-	GO:0031224//intrinsic component of membrane	-	GO:0044763//single-organism cellular process
Trire2_22994	4721	3356	5287	5967	6296	5709	138.79	113.79	151.55	182.85	167.61	151.64	134.71	167.3666667	0.313155273	1.18E-14	2.23E-13	cdc48	AAA-ATPase Cdc48 [Trichoderma parareesei]	Genetic Information Processing	Folding, sorting and degradation	ko04141//Protein processing in endoplasmic reticulum	K13525	GO:0000785//chromatin;GO:0000836//Hrd1p ubiquitin ligase complex;GO:0030427//site of polarized growth	GO:0017111//nucleoside-triphosphatase activity;GO:0019888//protein phosphatase regulator activity;GO:0032182//ubiquitin-like protein binding;GO:0032550//purine ribonucleoside binding	GO:0006515//misfolded or incompletely synthesized protein catabolic process;GO:0006886//intracellular protein transport;GO:0007052//mitotic spindle organization;GO:0007088//regulation of mitotic nuclear division;GO:0007275//multicellular organism development;GO:0008608//attachment of spindle microtubules to kinetochore;GO:0016050//vesicle organization;GO:0016075//rRNA catabolic process;GO:0016237…
Trire2_62199	144	121	178	366	296	286	6.08	5.9	7.33	16.12	11.32	10.92	6.436666667	12.78666667	0.990254556	1.33E-14	2.51E-13	ptaR3	Zn2Cys6 transcriptional regulator [Trichoderma parareesei]	-	-	-	-	GO:0043231//intracellular membrane-bounded organelle	GO:0046914//transition metal ion binding	GO:0006355//regulation of transcription, DNA-templated
Trire2_64680	164	77	160	265	258	264	9.06	4.91	8.62	15.26	12.9	13.18	7.53	13.78	0.871854118	1.36E-14	2.56E-13	GCN5	histone acetyltransferase [Trichoderma reesei QM6a]	-	-	-	-	GO:0044444//cytoplasmic part;GO:0070461//SAGA-type complex;GO:0098687//chromosomal region	GO:0004402//histone acetyltransferase activity;GO:0042393//histone binding	GO:0006357//regulation of transcription from RNA polymerase II promoter;GO:0016573//histone acetylation;GO:0022402//cell cycle process;GO:0032786//positive regulation of DNA-templated transcription, elongation;GO:0034728//nucleosome organization;GO:0051956//negative regulation of amino acid transport
Trire2_47814	3967	4489	4053	9091	9837	13579	162.16	211.63	161.54	387.36	364.14	501.52	178.4433333	417.6733333	1.226909033	1.37E-14	2.56E-13	FLCY	Prenylcysteine oxidase, partial [Trichoderma reesei RUT C-30]	Metabolism;Metabolism	Global and overview maps;Metabolism of terpenoids and polyketides	ko01110//Biosynthesis of secondary metabolites;ko00900//Terpenoid backbone biosynthesis	K05906;K05906	-	GO:0016667//oxidoreductase activity, acting on a sulfur group of donors	GO:0000098//sulfur amino acid catabolic process
Trire2_106171	840	569	757	893	1198	1050	27.95	21.83	24.56	30.97	36.09	31.56	24.78	32.87333333	0.407741565	1.46E-14	2.73E-13	--	HET protein [Trichoderma guizhouense]	-	-	-	-	-	-	-
Trire2_75385	1732	1465	1712	2286	2889	2506	63.89	62.32	61.57	87.89	96.5	83.52	62.59333333	89.30333333	0.512705019	1.47E-14	2.75E-13	--	Vacuolar membrane protein [Tolypocladium capitatum]	-	-	-	-	-	-	-
Trire2_54128	103	68	104	146	188	167	6.93	5.27	6.82	10.23	11.45	10.15	6.34	10.61	0.742869911	1.64E-14	3.05E-13	srr	IlvA, threonine dehydratase [Trichoderma reesei QM6a]	Metabolism;Metabolism;Metabolism;Metabolism;Metabolism;Metabolism	Global and overview maps;Global and overview maps;Global and overview maps;Global and overview maps;Amino acid metabolism;Amino acid metabolism	ko01100//Metabolic pathways;ko01110//Biosynthesis of secondary metabolites;ko01230//Biosynthesis of amino acids;ko01200//Carbon metabolism;ko00260//Glycine, serine and threonine metabolism;ko00290//Valine, leucine and isoleucine biosynthesis	K01754;K01754;K01754;K01754;K01754;K01754	-	GO:0016841//ammonia-lyase activity;GO:0032550//purine ribonucleoside binding;GO:0043168//anion binding;GO:0047661//amino-acid racemase activity	GO:0006575//cellular modified amino acid metabolic process;GO:0009069//serine family amino acid metabolic process
Trire2_50268	1052	1086	1266	2338	2169	3262	74.1	88.22	86.94	171.65	138.34	207.59	83.08666667	172.5266667	1.054130486	1.65E-14	3.05E-13	AN7461	NAD-dependent deacetylase sirtuin-2 [Trichoderma reesei RUT C-30]	Metabolism;Organismal Systems;Metabolism	Global and overview maps;Aging;Metabolism of cofactors and vitamins	ko01100//Metabolic pathways;ko04213//Longevity regulating pathway - multiple species;ko00760//Nicotinate and nicotinamide metabolism	K11121;K11121;K11121	GO:0000784//nuclear chromosome, telomeric region;GO:0005720//nuclear heterochromatin;GO:0044444//cytoplasmic part	GO:0000166//nucleotide binding;GO:0003677//DNA binding;GO:0003712//transcription cofactor activity;GO:0017136//NAD-dependent histone deacetylase activity;GO:0043168//anion binding;GO:0046914//transition metal ion binding;GO:0046983//protein dimerization activity	GO:0000019//regulation of mitotic recombination;GO:0007569//cell aging;GO:0016575//histone deacetylation;GO:0031936//negative regulation of chromatin silencing
Trire2_22560	130	120	152	287	286	487	8.2	8.73	9.35	18.88	16.34	27.77	8.76	20.99666667	1.261157536	1.73E-14	3.20E-13	SIL1	Nucleotide exchange factor Sil1 [Trichoderma parareesei]	Genetic Information Processing	Folding, sorting and degradation	ko04141//Protein processing in endoplasmic reticulum	K14001	-	-	GO:0006810//transport
Trire2_60945	278	213	323	329	467	427	13.03	11.51	14.76	16.07	19.82	18.08	13.1	17.99	0.457628375	1.91E-14	3.54E-13	INT1	MFS permease [Trichoderma parareesei]	-	-	-	-	GO:0031224//intrinsic component of membrane	GO:0022857//transmembrane transporter activity	GO:0007275//multicellular organism development;GO:0044763//single-organism cellular process;GO:0044765//single-organism transport
Trire2_68717	154	160	168	263	396	398	10.52	12.61	11.19	18.73	24.5	24.56	11.44	22.59666667	0.982022918	1.99E-14	3.67E-13	--	myb DNA-binding domain containing protein [Beauveria brongniartii RCEF 3172]	-	-	-	-	-	-	-
Trire2_122396	538	420	645	779	787	883	20.81	18.74	24.33	31.41	27.57	30.86	21.29333333	29.94666667	0.491993615	2.08E-14	3.83E-13	npl4	nuclear pore complex, npl4 component [Trichoderma reesei QM6a]	Genetic Information Processing	Folding, sorting and degradation	ko04141//Protein processing in endoplasmic reticulum	K14015	GO:0000836//Hrd1p ubiquitin ligase complex	GO:0043130//ubiquitin binding	GO:0006515//misfolded or incompletely synthesized protein catabolic process;GO:0006886//intracellular protein transport;GO:0007052//mitotic spindle organization;GO:0016075//rRNA catabolic process;GO:0043161//proteasome-mediated ubiquitin-dependent protein catabolic process;GO:0048522//positive regulation of cellular process;GO:0050658//RNA transport
Trire2_122505	573	646	571	1591	1376	1558	37.58	48.86	36.51	108.75	81.71	92.31	40.98333333	94.25666667	1.201557333	2.10E-14	3.85E-13	AAD14	Aldo/keto reductase [Trichoderma longibrachiatum ATCC 18648]	-	-	-	-	-	GO:0003824//catalytic activity	GO:0044237//cellular metabolic process;GO:0044710//single-organism metabolic process
Trire2_102607	668	435	782	904	956	850	65.24	48.99	74.47	92.03	84.55	75	62.9	83.86	0.414922813	2.16E-14	3.97E-13	--	life-span regulatory factor domain-containing protein [Pochonia chlamydosporia 170]	-	-	-	-	-	-	-
Trire2_103751	132	70	194	8	13	14	6.05	3.7	8.68	0.38	0.54	0.58	6.143333333	0.5	-3.619021665	2.54E-14	4.65E-13	lcsL	Zn2Cys6 transcriptional regulator [Trichoderma parareesei]	-	-	-	-	-	-	-
Trire2_56819	49	34	42	168	126	104	3.5	2.8	2.92	12.49	8.14	6.7	3.073333333	9.11	1.567646804	2.58E-14	4.72E-13	gto2	ubiquitin-activating enzyme E1 1 [Trichoderma reesei RUT C-30]	Genetic Information Processing	Folding, sorting and degradation	ko04120//Ubiquitin mediated proteolysis	K03178	GO:0043231//intracellular membrane-bounded organelle;GO:0044444//cytoplasmic part	GO:0008641//small protein activating enzyme activity;GO:0032550//purine ribonucleoside binding;GO:0046872//metal ion binding	GO:0006405//RNA export from nucleus;GO:0032446//protein modification by small protein conjugation
Trire2_108872	1413	978	1653	360	460	326	49.92	39.85	56.94	13.26	14.72	10.41	48.90333333	12.79666667	-1.934164746	2.61E-14	4.75E-13	--	N-terminal fungal transcription regulatory domain-containing protein [Trichoderma reesei QM6a]	-	-	-	-	GO:0043231//intracellular membrane-bounded organelle	GO:0003676//nucleic acid binding;GO:0046914//transition metal ion binding	GO:0006355//regulation of transcription, DNA-templated
Trire2_69574	103	66	140	153	271	209	5.89	4.35	7.81	9.12	14.04	10.8	6.016666667	11.32	0.911837622	2.65E-14	4.83E-13	SLC16A3	MFS permease [Trichoderma parareesei]	-	-	-	-	-	-	GO:0007275//multicellular organism development;GO:0044763//single-organism cellular process
Trire2_120753	329	196	383	645	501	622	9.14	6.28	10.37	18.68	12.6	15.61	8.596666667	15.63	0.862468506	2.66E-14	4.84E-13	ptr8	Rad3 protein [Trichoderma reesei QM6a]	Genetic Information Processing;Genetic Information Processing	Replication and repair;Transcription	ko03420//Nucleotide excision repair;ko03022//Basal transcription factors	K10843;K10843	GO:0000109//nucleotide-excision repair complex;GO:0032806//carboxy-terminal domain protein kinase complex;GO:0032993//protein-DNA complex;GO:0044444//cytoplasmic part	GO:0003676//nucleic acid binding;GO:0003678//DNA helicase activity;GO:0032550//purine ribonucleoside binding	GO:0001109//promoter clearance during DNA-templated transcription;GO:0001112//DNA-templated transcriptional open complex formation;GO:0006281//DNA repair;GO:0006357//regulation of transcription from RNA polymerase II promoter;GO:0006406//mRNA export from nucleus;GO:0009411//response to UV;GO:0010528//regulation of transposition;GO:0032392//DNA geometric change;GO:0090305//nucleic acid phosphodies…
Trire2_63935	1059	716	1207	257	356	263	28.54	22.26	31.72	7.22	8.69	6.4	27.50666667	7.436666667	-1.887053308	2.93E-14	5.32E-13	ileS	isoleucine-tRNA ligase [Trichoderma reesei RUT C-30]	Genetic Information Processing	Translation	ko00970//Aminoacyl-tRNA biosynthesis	K01870	GO:0005739//mitochondrion	GO:0004812//aminoacyl-tRNA ligase activity;GO:0032550//purine ribonucleoside binding;GO:0052689//carboxylic ester hydrolase activity	GO:0000959//mitochondrial RNA metabolic process;GO:0006418//tRNA aminoacylation for protein translation;GO:0006448//regulation of translational elongation
Trire2_22110	2042	1927	2004	3439	3845	3583	105.32	114.62	100.78	184.88	179.58	166.97	106.9066667	177.1433333	0.72856535	3.02E-14	5.46E-13	fmo1	Flavin-containing monooxygenase [Trichoderma parareesei]	-	-	-	-	-	GO:0000166//nucleotide binding;GO:0004497//monooxygenase activity	GO:0044710//single-organism metabolic process
Trire2_62439	572	395	578	604	767	742	45.35	36.11	44.68	49.91	55.06	53.15	42.04666667	52.70666667	0.325994022	3.02E-14	5.46E-13	bet4	short chain dehydrogenase/reductase [Trichoderma parareesei]	-	-	-	-	-	GO:0016491//oxidoreductase activity	GO:0009987//cellular process;GO:0044710//single-organism metabolic process
Trire2_58918	92	99	156	264	240	274	4.14	5.14	6.84	12.38	9.78	11.14	5.373333333	11.1	1.046670433	3.04E-14	5.47E-13	SPBC1683.13c	N-terminal binuclear Zn cluster-containing/DNA binding domain-containing protein, partial [Trichoderma reesei QM6a]	-	-	-	-	GO:0043231//intracellular membrane-bounded organelle	GO:0003676//nucleic acid binding;GO:0003700//transcription factor activity, sequence-specific DNA binding;GO:0046914//transition metal ion binding	GO:0006355//regulation of transcription, DNA-templated;GO:0019740//nitrogen utilization
Trire2_77878	578	753	559	1642	1819	1955	25.04	37.61	23.61	74.13	71.35	76.51	28.75333333	73.99666667	1.363731068	3.12E-14	5.60E-13	--	C2H2 transcriptional regulator [Trichoderma parareesei]	-	-	-	-	-	-	-
Trire2_112398	20	15	7	71	88	60	1.77	1.53	0.6	6.53	7.03	4.78	1.3	6.113333333	2.23344761	3.24E-14	5.82E-13	--	uncharacterized protein TRIREDRAFT_112398 [Trichoderma reesei QM6a]	-	-	-	-	-	-	-
Trire2_108914	10866	7263	10086	10541	13967	13125	328.73	253.41	297.52	332.41	382.64	358.76	293.22	357.9366667	0.287720829	3.27E-14	5.86E-13	--	methyltransferase type 11 [Trichoderma parareesei]	Metabolism	Lipid metabolism	ko00564//Glycerophospholipid metabolism	K13621	-	GO:0003824//catalytic activity	GO:0008152//metabolic process
Trire2_75262	228	198	232	322	437	486	7.46	7.47	7.4	10.98	12.94	14.36	7.443333333	12.76	0.777607579	3.31E-14	5.91E-13	--	hypotheticalsprotein [Cercospora beticola]	-	-	-	-	-	-	-
Trire2_76215	16047	14503	16043	25848	26799	28587	851.59	887.62	830.13	1429.8	1287.85	1370.68	856.4466667	1362.776667	0.670113838	3.43E-14	6.12E-13	hmt2	sulfide:quinone oxidoreductase/flavo-binding protein [Trichoderma parareesei]	Metabolism;Metabolism	Global and overview maps;Energy metabolism	ko01100//Metabolic pathways;ko00920//Sulfur metabolism	K22470;K22470	GO:0043231//intracellular membrane-bounded organelle	GO:0016672//oxidoreductase activity, acting on a sulfur group of donors, quinone or similar compound as acceptor;GO:0050660//flavin adenine dinucleotide binding	GO:0006749//glutathione metabolic process;GO:0031323//regulation of cellular metabolic process;GO:0043043//peptide biosynthetic process;GO:0044710//single-organism metabolic process;GO:0046686//response to cadmium ion;GO:0061687//detoxification of inorganic compound;GO:0072501//cellular divalent inorganic anion homeostasis
Trire2_60761	905	550	780	1551	1395	2632	29.92	20.97	25.14	53.44	41.76	78.61	25.34333333	57.93666667	1.192870393	3.52E-14	6.26E-13	grhl2	Grainyhead protein, partial [Trichoderma lentiforme]	-	-	-	-	-	-	-
Trire2_81609	258	201	210	538	667	1574	17.23	15.48	13.67	37.44	40.33	94.96	15.46	57.57666667	1.896943949	3.73E-14	6.63E-13	wc-1	glycoside hydrolase family 15, cellulose signaling associated protein envoy [Trichoderma reesei QM6a]	-	-	-	-	-	GO:0003824//catalytic activity	GO:0007275//multicellular organism development;GO:0050794//regulation of cellular process
Trire2_122010	3170	3608	3132	6735	7913	8949	221.66	290.95	213.53	490.88	501.04	565.36	242.0466667	519.0933333	1.100708733	3.77E-14	6.68E-13	hpr	lactate dehydrogenase-like protein [Trichoderma reesei QM6a]	-	-	-	-	-	GO:0016614//oxidoreductase activity, acting on CH-OH group of donors	GO:0008152//metabolic process
Trire2_62835	995	894	1067	1379	1676	1583	22.9	23.73	23.94	33.08	34.93	32.92	23.52333333	33.64333333	0.516228144	3.77E-14	6.68E-13	VNX1	Ca2+ transporter [Trichoderma reesei QM6a]	-	-	-	-	GO:0005774//vacuolar membrane;GO:0031224//intrinsic component of membrane	GO:0005451//monovalent cation:proton antiporter activity;GO:0015368//calcium:cation antiporter activity	GO:0006814//sodium ion transport;GO:0006816//calcium ion transport;GO:0034220//ion transmembrane transport
Trire2_123238	352	217	326	370	510	456	20.53	14.6	18.54	22.5	26.94	24.03	17.89	24.49	0.453039387	4.06E-14	7.16E-13	STAUR_4299	epoxide hydrolase [Trichoderma parareesei]	-	-	-	-	-	GO:0016787//hydrolase activity	-
Trire2_79661	1797	2893	1852	6772	8133	8244	193.12	358.56	194.07	758.6	791.49	800.48	248.5833333	783.5233333	1.656246667	4.67E-14	8.24E-13	fmp-52	NAD(P)-binding protein [Trichoderma citrinoviride]	-	-	-	-	GO:0005739//mitochondrion;GO:0016020//membrane	-	-
Trire2_23415	350	218	353	370	596	463	14.94	10.73	14.69	16.46	23.04	17.86	13.45333333	19.12	0.50711885	4.85E-14	8.53E-13	DIP5	amino acid permease Dip5 [Trichoderma parareesei]	-	-	-	-	GO:0031224//intrinsic component of membrane;GO:0043231//intracellular membrane-bounded organelle;GO:0044444//cytoplasmic part	GO:0005310//dicarboxylic acid transmembrane transporter activity;GO:0015172//acidic amino acid transmembrane transporter activity	GO:0006835//dicarboxylic acid transport;GO:0015800//acidic amino acid transport;GO:0044763//single-organism cellular process
Trire2_23268	72	163	84	581	528	541	7.13	18.62	8.11	59.98	47.36	48.41	11.28666667	51.91666667	2.201578285	4.98E-14	8.74E-13	--	serine threonine kinase [Fusarium longipes]	-	-	-	-	-	GO:0016772//transferase activity, transferring phosphorus-containing groups	GO:0044237//cellular metabolic process
Trire2_60085	148	138	148	12	26	15	4.49	4.83	4.38	0.38	0.71	0.41	4.566666667	0.5	-3.191141487	4.99E-14	8.74E-13	GANC	glycoside hydrolase family 31 [Trichoderma reesei QM6a]	-	-	-	-	-	GO:0005488//binding;GO:0016798//hydrolase activity, acting on glycosyl bonds	GO:0044238//primary metabolic process
Trire2_53596	245	225	223	469	456	537	15.54	16.46	13.79	31	26.19	30.77	15.26333333	29.32	0.941815039	5.01E-14	8.77E-13	rox3	mediator of RNA polymerase II transcription subunit 19 [Trichoderma reesei RUT C-30]	-	-	-	-	GO:0043234//protein complex	-	GO:0006355//regulation of transcription, DNA-templated
Trire2_46902	6986	5621	7254	7805	10155	9982	348.42	323.31	352.76	405.75	458.63	449.8	341.4966667	438.06	0.359256989	5.31E-14	9.27E-13	hac1	transcriptional activator hac1 [Trichoderma reesei RUT C-30]	-	-	-	-	GO:0043231//intracellular membrane-bounded organelle	GO:0001071//nucleic acid binding transcription factor activity;GO:0003677//DNA binding	GO:0000122//negative regulation of transcription from RNA polymerase II promoter;GO:0007165//signal transduction;GO:1901522//positive regulation of transcription from RNA polymerase II promoter involved in cellular response to chemical stimulus
Trire2_119607	297	365	230	847	939	1111	10.73	15.21	8.1	31.89	30.72	36.26	11.34666667	32.95666667	1.538301795	5.86E-14	1.02E-12	--	F-box domain-containing protein [Trichoderma harzianum]	-	-	-	-	-	-	-
Trire2_110173	1171	1458	806	3532	4245	4418	140.55	201.82	94.32	441.88	461.38	479.1	145.5633333	460.7866667	1.662451978	6.11E-14	1.06E-12	SPBPB2B2.08	Eukaryotic translation initiation factor 3 subunit H [Trichoderma lentiforme]	-	-	-	-	GO:0070993//translation preinitiation complex	-	GO:0006412//translation
Trire2_77915	2565	1732	2419	3058	4056	5393	115.04	89.59	105.79	142.96	164.74	218.55	103.4733333	175.4166667	0.761526816	6.22E-14	1.08E-12	ptp4	phosphatidate cytidylyltransferase [Trichoderma harzianum]	Metabolism;Metabolism;Metabolism	Global and overview maps;Global and overview maps;Lipid metabolism	ko01100//Metabolic pathways;ko01110//Biosynthesis of secondary metabolites;ko00564//Glycerophospholipid metabolism	K16368;K16368;K16368	GO:0031227//intrinsic component of endoplasmic reticulum membrane	GO:0016772//transferase activity, transferring phosphorus-containing groups	GO:0046473//phosphatidic acid metabolic process
Trire2_57370	565	400	600	114	164	153	24.72	20.19	25.6	5.2	6.5	6.05	23.50333333	5.916666667	-1.990008856	6.52E-14	1.13E-12	AAE7	acetyl-CoA synthetase-like protein [Trichoderma reesei RUT C-30]	-	-	-	-	-	GO:0003824//catalytic activity	GO:0008152//metabolic process
Trire2_4213	192	136	224	26	42	35	19.11	15.61	21.74	2.7	3.79	3.15	18.82	3.213333333	-2.550124077	6.70E-14	1.16E-12	rny1	ribonuclease T2 [Trichoderma parareesei]	-	-	-	-	GO:0044444//cytoplasmic part	GO:0003676//nucleic acid binding;GO:0016892//endoribonuclease activity, producing 3'-phosphomonoesters	GO:0044763//single-organism cellular process;GO:0090501//RNA phosphodiester bond hydrolysis
Trire2_120030	69	30	52	93	156	134	8.37	4.2	6.15	11.76	17.14	14.69	6.24	14.53	1.219416769	6.79E-14	1.17E-12	--	uncharacterized protein TRIREDRAFT_120030 [Trichoderma reesei QM6a]	-	-	-	-	-	-	-
Trire2_80022	148	172	194	344	356	419	14.03	18.8	17.93	33.98	30.55	35.88	16.92	33.47	0.984138983	7.66E-14	1.32E-12	--	DUF408 domain protein [Metarhizium anisopliae]	-	-	-	-	-	-	-
Trire2_81303	9068	5414	8767	2098	2351	2541	358.14	246.6	337.61	86.37	84.08	90.67	314.1166667	87.04	-1.851550031	7.90E-14	1.36E-12	osm1	Flavocytochrome c [Trichoderma citrinoviride]	-	-	-	-	GO:0043231//intracellular membrane-bounded organelle;GO:0044444//cytoplasmic part	GO:0016628//oxidoreductase activity, acting on the CH-CH group of donors, NAD or NADP as acceptor;GO:0043169//cation binding;GO:0046906//tetrapyrrole binding	GO:0044710//single-organism metabolic process
Trire2_75937	87	100	66	276	243	389	3.29	4.36	2.43	10.88	8.32	13.3	3.36	10.83333333	1.688944079	8.22E-14	1.41E-12	NAG4	MFS general substrate transporter [Trichoderma reesei RUT C-30]	-	-	-	-	GO:0031224//intrinsic component of membrane	-	GO:0007275//multicellular organism development;GO:0044763//single-organism cellular process
Trire2_65982	702	485	935	168	221	190	15.89	12.66	20.63	3.96	4.53	3.88	16.39333333	4.123333333	-1.991226235	8.37E-14	1.43E-12	AN11010	GTPase activating protein for RabGTPases (Ras superfamily of smallGTPases) [Trichoderma parareesei]	-	-	-	-	GO:0044444//cytoplasmic part	-	GO:0015031//protein transport
Trire2_78072	4	2	10	85	45	41	0.17	0.1	0.41	3.74	1.72	1.56	0.226666667	2.34	3.367864379	8.64E-14	1.48E-12	ARB_02965	amidase-like protein [Trichoderma reesei QM6a]	Metabolism;Metabolism;Metabolism;Metabolism	Global and overview maps;Amino acid metabolism;Amino acid metabolism;Amino acid metabolism	ko01100//Metabolic pathways;ko00380//Tryptophan metabolism;ko00330//Arginine and proline metabolism;ko00360//Phenylalanine metabolism	K01426;K01426;K01426;K01426	-	GO:0016879//ligase activity, forming carbon-nitrogen bonds;GO:0032403//protein complex binding	-
Trire2_81014	3947	2933	4065	3946	5297	4631	77.8	66.68	78.13	81.08	94.55	82.48	74.20333333	86.03666667	0.213467635	8.97E-14	1.53E-12	lgrD	NRPS protein [Trichoderma parareesei]	-	-	-	-	-	GO:0016491//oxidoreductase activity	GO:0044710//single-organism metabolic process
Trire2_109952	19	9	20	47	65	65	0.41	0.22	0.42	1.05	1.27	1.26	0.35	1.193333333	1.76957026	9.89E-14	1.68E-12	--	ankyrin repeat protein [Trichoderma guizhouense]	-	-	-	-	-	-	-
Trire2_123805	317	179	386	680	502	615	18.37	11.96	21.81	41.07	26.34	32.19	17.38	33.2	0.933755159	1.05E-13	1.79E-12	rib1	synthase [Trichoderma reesei QM6a]	Metabolism;Metabolism;Metabolism;Metabolism	Global and overview maps;Global and overview maps;Metabolism of cofactors and vitamins;Metabolism of cofactors and vitamins	ko01100//Metabolic pathways;ko01110//Biosynthesis of secondary metabolites;ko00790//Folate biosynthesis;ko00740//Riboflavin metabolism	K01497;K01497;K01497;K01497	GO:0016020//membrane;GO:0044444//cytoplasmic part	GO:0005515//protein binding;GO:0016814//hydrolase activity, acting on carbon-nitrogen (but not peptide) bonds, in cyclic amidines;GO:0022857//transmembrane transporter activity	GO:0006771//riboflavin metabolic process;GO:0051234//establishment of localization
Trire2_62964	2305	1834	2193	3090	3291	3704	40.36	37.03	37.44	56.39	52.18	58.59	38.27666667	55.72	0.54173006	1.13E-13	1.92E-12	RPH1	transcriptional regulator HMG type [Trichoderma parareesei]	-	-	-	-	GO:0043231//intracellular membrane-bounded organelle	GO:0003824//catalytic activity;GO:0046914//transition metal ion binding	-
Trire2_106686	9509	6363	10654	8690	11918	10592	595.71	459.72	650.78	567.45	676.1	599.52	568.7366667	614.3566667	0.111315642	1.19E-13	2.02E-12	SAT17	Clavaminate synthase-like protein [Trichoderma longibrachiatum ATCC 18648]	-	-	-	-	-	GO:0016491//oxidoreductase activity	GO:0007275//multicellular organism development;GO:0044710//single-organism metabolic process
Trire2_50071	1386	1170	1454	1878	2098	1953	35.1	34.17	35.9	49.57	48.11	44.68	35.05666667	47.45333333	0.436820607	1.25E-13	2.11E-12	pit1	protein kinase IME2, inducer of meiosis [Trichoderma parareesei]	-	-	-	-	GO:0043231//intracellular membrane-bounded organelle	GO:0004672//protein kinase activity;GO:0032550//purine ribonucleoside binding	GO:0003006//developmental process involved in reproduction;GO:0006464//cellular protein modification process;GO:0006796//phosphate-containing compound metabolic process;GO:0007126//meiotic nuclear division;GO:0019953//sexual reproduction;GO:0022402//cell cycle process;GO:0030154//cell differentiation;GO:0043934//sporulation;GO:0044702//single organism reproductive process;GO:0048646//anatomical s…
Trire2_63293	798	745	874	1342	1362	1703	20.42	21.98	21.8	35.79	31.55	39.36	21.4	35.56666667	0.732914974	1.26E-13	2.12E-12	ARMC8	ARM repeat-containing protein [Trichoderma citrinoviride]	-	-	-	-	-	-	-
Trire2_120697	331	289	434	55	90	88	30.55	30.76	39.05	5.29	7.52	7.34	33.45333333	6.716666667	-2.316332632	1.27E-13	2.13E-12	--	SSCRP protein [Trichoderma parareesei]	-	-	-	-	-	-	-
Trire2_75470	263	222	293	38	71	45	9.76	9.5	10.6	1.47	2.39	1.51	9.953333333	1.79	-2.475220172	1.35E-13	2.26E-12	--	START-like domain-containingprotein [Purpureocillium lilacinum]	-	-	-	-	-	GO:0005515//protein binding	GO:0010468//regulation of gene expression
Trire2_67281	2370	2807	2430	5368	5898	7259	46.72	63.81	46.71	110.3	105.28	129.28	52.41333333	114.9533333	1.133042533	1.48E-13	2.48E-12	RAV1	regulator of V-ATPase in vacuolar membrane protein [Trichoderma reesei RUT C-30]	-	-	-	-	GO:0016020//membrane;GO:0043231//intracellular membrane-bounded organelle;GO:0044444//cytoplasmic part	-	GO:0009987//cellular process;GO:0010038//response to metal ion;GO:0044699//single-organism process;GO:0065007//biological regulation
MSTRG.3999	471	453	353	946	1018	1274	6.45	7.16	4.72	13.51	12.63	15.77	6.11	13.97	1.193087736	1.61E-13	2.69E-12	--	-	-	-	-	-	-	-	-
Trire2_121478	220	252	121	658	769	969	20.62	27.24	11.06	64.29	65.28	82.07	19.64	70.54666667	1.844782987	1.61E-13	2.69E-12	BOA17	short chain dehydrognease/reductase [Trichoderma parareesei]	-	-	-	-	-	-	GO:0008152//metabolic process
Trire2_67147	934	993	812	2078	2074	2476	59.09	72.45	50.09	137.03	118.82	141.53	60.54333333	132.46	1.12951675	1.62E-13	2.70E-12	RHM3	NAD(P)-binding protein [Trichoderma citrinoviride]	-	-	-	-	GO:0043231//intracellular membrane-bounded organelle;GO:0044444//cytoplasmic part	GO:0016836//hydro-lyase activity;GO:0048037//cofactor binding	GO:0009117//nucleotide metabolic process
Trire2_79419	2452	2454	2520	4485	4580	5314	119.43	137.85	119.68	227.7	202.01	233.86	125.6533333	221.19	0.815837219	1.65E-13	2.75E-12	dph1	ubiquitin-domain-containing protein [Trichoderma longibrachiatum ATCC 18648]	Genetic Information Processing	Folding, sorting and degradation	ko04141//Protein processing in endoplasmic reticulum	K04523	GO:0005737//cytoplasm	GO:0043130//ubiquitin binding	GO:0006461//protein complex assembly;GO:0009895//negative regulation of catabolic process;GO:0043161//proteasome-mediated ubiquitin-dependent protein catabolic process
Trire2_64545	50	34	58	144	100	197	2.81	2.2	3.18	8.44	5.09	10	2.73	7.843333333	1.522565964	1.81E-13	3.00E-12	--	MFS permease [Trichoderma parareesei]	-	-	-	-	-	-	GO:0044763//single-organism cellular process
MSTRG.2595	14	9	11	33	75	66	0.86	0.66	0.64	2.1	4.21	3.66	0.72	3.323333333	2.206562192	1.87E-13	3.10E-12	--	-	-	-	-	-	-	-	-
Trire2_120988	325	244	418	60	98	60	14.25	12.33	17.86	2.74	3.89	2.38	14.81333333	3.003333333	-2.302259806	2.09E-13	3.46E-12	ptaR3	Zn2Cys6 transcriptional regulator [Trichoderma parareesei]	-	-	-	-	-	-	-
Trire2_58580	6	1	2	90	125	344	0.43	0.08	0.14	6.75	8.14	22.36	0.216666667	12.41666667	5.840656897	2.15E-13	3.55E-12	gloC	dependent (FeII) oxygenase [Trichoderma parareesei]	-	-	-	-	-	GO:0016705//oxidoreductase activity, acting on paired donors, with incorporation or reduction of molecular oxygen;GO:0043169//cation binding	GO:0044710//single-organism metabolic process
Trire2_23221	2179	1471	2314	2508	2614	2664	42.43	33.04	43.94	50.91	46.09	46.87	39.80333333	47.95666667	0.26884213	2.15E-13	3.55E-12	SPF1	cation pump, Ca2+ pump [Trichoderma reesei QM6a]	-	-	-	-	GO:0031090//organelle membrane;GO:0031224//intrinsic component of membrane;GO:0043231//intracellular membrane-bounded organelle	GO:0008324//cation transmembrane transporter activity;GO:0032550//purine ribonucleoside binding;GO:0042625//ATPase coupled ion transmembrane transporter activity;GO:0043168//anion binding;GO:0043169//cation binding	GO:0006811//ion transport;GO:0046916//cellular transition metal ion homeostasis;GO:0055088//lipid homeostasis
Trire2_66550	1333	2149	1240	5570	6242	5487	33.08	61.51	30	144.08	140.27	123.03	41.53	135.7933333	1.709186876	2.16E-13	3.57E-12	ppk30	serine/threonine protein kinase [Trichoderma reesei QM6a]	-	-	-	-	-	GO:0004672//protein kinase activity;GO:0032550//purine ribonucleoside binding	GO:0006464//cellular protein modification process;GO:0006796//phosphate-containing compound metabolic process
Trire2_59014	454	307	465	85	128	77	8.45	6.59	8.44	1.65	2.16	1.29	7.826666667	1.7	-2.202863256	2.33E-13	3.84E-12	atrB	PDR-type ABC transporter [Trichoderma parareesei]	-	-	-	-	GO:0031224//intrinsic component of membrane	GO:0015405//P-P-bond-hydrolysis-driven transmembrane transporter activity;GO:0017111//nucleoside-triphosphatase activity;GO:0032550//purine ribonucleoside binding	GO:0015893//drug transport;GO:0044763//single-organism cellular process
Trire2_52375	1105	908	1256	294	357	340	47.12	44.65	52.22	13.07	13.79	13.1	47.99666667	13.32	-1.849340133	2.38E-13	3.90E-12	betB	Aldehyde dehydrogenase [Trichoderma parareesei]	Metabolism;Metabolism	Global and overview maps;Amino acid metabolism	ko01100//Metabolic pathways;ko00260//Glycine, serine and threonine metabolism	K00130;K00130	GO:0044444//cytoplasmic part	GO:0004029//aldehyde dehydrogenase (NAD) activity	GO:0044710//single-organism metabolic process
Trire2_52050	2506	2809	2751	5216	5472	5860	146.29	189.11	156.58	317.38	289.26	309.07	163.9933333	305.2366667	0.896291109	2.38E-13	3.90E-12	CPR6	cyclophilin type peptidyl-prolyl cis-trans isomerase/CLD [Trichoderma parareesei]	-	-	-	-	GO:0043231//intracellular membrane-bounded organelle;GO:0044444//cytoplasmic part	GO:0005515//protein binding;GO:0016859//cis-trans isomerase activity	GO:0006457//protein folding;GO:0007346//regulation of mitotic cell cycle
Trire2_65018	449	405	450	761	790	721	17.66	18.37	17.26	31.2	28.14	25.62	17.76333333	28.32	0.672918933	2.60E-13	4.25E-12	--	related to ahmp1 protein [Fusarium oxysporum]	-	-	-	-	-	-	-
Trire2_123723	72	44	65	124	132	118	5.22	3.68	4.6	9.38	8.67	7.74	4.5	8.596666667	0.933852366	2.61E-13	4.26E-12	--	alpha/beta-hydrolase [Trichoderma citrinoviride]	-	-	-	-	-	-	-
MSTRG.7908	75	36	46	120	130	151	4.94	2.73	2.95	8.23	7.75	8.98	3.54	8.32	1.232834168	2.70E-13	4.41E-12	--	hypothetical protein CFAM422_012502 [Trichoderma lentiforme]	-	-	-	-	-	-	-
Trire2_58285	17	20	27	61	69	77	0.11	0.16	0.18	0.43	0.42	0.47	0.15	0.44	1.552541023	2.76E-13	4.49E-12	iccA	polyketide synthase [Trichoderma reesei QM6a]	-	-	-	-	-	GO:0003824//catalytic activity	GO:0008152//metabolic process
Trire2_62305	489	331	660	120	128	110	8.44	6.59	11.11	2.16	2	1.72	8.713333333	1.96	-2.152371081	2.86E-13	4.64E-12	gpt1	glycosyltransferase family 24 [Trichoderma reesei QM6a]	Genetic Information Processing	Folding, sorting and degradation	ko04141//Protein processing in endoplasmic reticulum	K11718	-	GO:0005515//protein binding;GO:0008194//UDP-glycosyltransferase activity;GO:0046872//metal ion binding;GO:0048029//monosaccharide binding	GO:0006011//UDP-glucose metabolic process;GO:0006464//cellular protein modification process;GO:0007165//signal transduction;GO:0035967//cellular response to topologically incorrect protein
Trire2_65406	12268	11491	10346	21201	23288	24015	1145.83	1237.78	942.2	2064.04	1969.65	2026.57	1108.603333	2020.086667	0.865673939	3.04E-13	4.92E-12	crf1	glycoside hydrolase family 16 protein, partial [Trichoderma longibrachiatum ATCC 18648]	-	-	-	-	GO:0030312//external encapsulating structure	GO:0016787//hydrolase activity	GO:0044238//primary metabolic process;GO:0045229//external encapsulating structure organization
Trire2_105406	8	7	6	40	42	46	2.19	2.21	1.6	11.39	10.39	11.36	2	11.04666667	2.465539197	3.07E-13	4.97E-12	--	uncharacterized protein TRIREDRAFT_105406 [Trichoderma reesei QM6a]	-	-	-	-	-	-	-
Trire2_120075	1169	1075	1330	1924	1896	1996	92.29	97.88	102.38	158.33	135.55	142.38	97.51666667	145.42	0.576504983	3.09E-13	5.00E-12	UBC2	ubiquitin-conjugating enzyme E2 2 [Trichoderma reesei QM6a]	Genetic Information Processing	Folding, sorting and degradation	ko04120//Ubiquitin mediated proteolysis	K10573	GO:0000151//ubiquitin ligase complex;GO:0000785//chromatin;GO:0043231//intracellular membrane-bounded organelle;GO:0044444//cytoplasmic part	GO:0004842//ubiquitin-protein transferase activity;GO:0008094//DNA-dependent ATPase activity;GO:0016879//ligase activity, forming carbon-nitrogen bonds;GO:0032550//purine ribonucleoside binding;GO:0043566//structure-specific DNA binding	GO:0000209//protein polyubiquitination;GO:0000723//telomere maintenance;GO:0000725//recombinational repair;GO:0006333//chromatin assembly or disassembly;GO:0006342//chromatin silencing;GO:0006513//protein monoubiquitination;GO:0019985//translesion synthesis;GO:0031060//regulation of histone methylation;GO:0033523//histone H2B ubiquitination;GO:0038175//negative regulation of SREBP signaling pathw…
Trire2_5610	1754	2029	1823	3709	4412	3926	76.36	101.87	77.38	168.31	173.93	154.42	85.20333333	165.5533333	0.958314281	3.21E-13	5.18E-12	ATM1	transporter ATM1 [Trichoderma reesei RUT C-30]	Environmental Information Processing	Membrane transport	ko02010//ABC transporters	K05663	GO:0019866//organelle inner membrane;GO:0031224//intrinsic component of membrane;GO:0043231//intracellular membrane-bounded organelle	GO:0032550//purine ribonucleoside binding;GO:0042626//ATPase activity, coupled to transmembrane movement of substances	GO:0006979//response to oxidative stress;GO:0015893//drug transport;GO:0046916//cellular transition metal ion homeostasis
Trire2_78301	1269	1246	1358	2454	2246	2662	56.82	64.34	59.28	114.53	91.06	107.69	60.14666667	104.4266667	0.795933479	3.56E-13	5.73E-12	ZRC1	cation diffusion facilitator family transporter [Trichoderma parareesei]	-	-	-	-	GO:0031090//organelle membrane;GO:0031224//intrinsic component of membrane;GO:0043231//intracellular membrane-bounded organelle;GO:0044444//cytoplasmic part	GO:0046915//transition metal ion transmembrane transporter activity	GO:0006829//zinc II ion transport;GO:0046916//cellular transition metal ion homeostasis;GO:0061687//detoxification of inorganic compound;GO:0072503//cellular divalent inorganic cation homeostasis
Trire2_47971	1795	1012	1887	408	502	491	65.9	42.85	67.54	15.61	16.69	16.29	58.76333333	16.19666667	-1.859219303	3.57E-13	5.73E-12	fbxw1	WD40 repeat-like protein [Trichoderma longibrachiatum ATCC 18648]	Genetic Information Processing	Folding, sorting and degradation	ko04120//Ubiquitin mediated proteolysis	K03362	-	-	-
Trire2_76641	26	25	42	86	78	98	1.27	1.41	2	4.38	3.45	4.32	1.56	4.05	1.376375879	3.98E-13	6.38E-12	R5	MFS permease [Trichoderma parareesei]	-	-	-	-	-	-	GO:0044763//single-organism cellular process
Trire2_69904	348	198	351	60	83	55	27.25	17.88	26.8	4.9	5.89	3.89	23.97666667	4.893333333	-2.292741636	4.04E-13	6.47E-12	--	PTH11-like G-protein-coupled receptor [Trichoderma parareesei]	-	-	-	-	-	-	-
Trire2_49489	3170	2053	3572	740	1155	867	94.2	70.36	103.5	22.92	31.08	23.28	89.35333333	25.76	-1.794388957	4.63E-13	7.40E-12	FUM16	long-chain acyl-CoA synthetase [Trichoderma reesei RUT C-30]	Metabolism;Cellular Processes;Metabolism;Metabolism;Metabolism	Global and overview maps;Transport and catabolism;Global and overview maps;Lipid metabolism;Lipid metabolism	ko01100//Metabolic pathways;ko04146//Peroxisome;ko01212//Fatty acid metabolism;ko00071//Fatty acid degradation;ko00061//Fatty acid biosynthesis	K01897;K01897;K01897;K01897;K01897	-	GO:0003824//catalytic activity	-
Trire2_64684	1369	1430	1317	3034	2897	2788	50.23	60.51	47.12	116.04	96.26	92.43	52.62	101.5766667	0.948885883	4.65E-13	7.41E-12	SPAC26H5.03	WD40 repeat-like protein [Trichoderma reesei RUT C-30]	-	-	-	-	GO:0005657//replication fork;GO:0043231//intracellular membrane-bounded organelle;GO:0043234//protein complex;GO:0044444//cytoplasmic part	GO:0005515//protein binding	GO:0006334//nucleosome assembly;GO:0010468//regulation of gene expression;GO:0044238//primary metabolic process;GO:0070827//chromatin maintenance
Trire2_59353	44	53	60	136	120	162	1.97	2.74	2.62	6.35	4.87	6.56	2.443333333	5.926666667	1.278370221	4.81E-13	7.65E-12	RDR1	N-terminal binuclear Zn cluster-containing protein [Trichoderma reesei QM6a]	-	-	-	-	GO:0043231//intracellular membrane-bounded organelle	GO:0001071//nucleic acid binding transcription factor activity;GO:0003676//nucleic acid binding;GO:0046914//transition metal ion binding	GO:0006355//regulation of transcription, DNA-templated;GO:0042221//response to chemical
Trire2_121839	346	189	387	67	70	59	11.56	7.28	12.6	2.33	2.12	1.78	10.48	2.076666667	-2.335297149	4.81E-13	7.65E-12	HSPA12A	HSP70 protein [Trichoderma parareesei]	-	-	-	-	GO:0031224//intrinsic component of membrane	GO:0032550//purine ribonucleoside binding	GO:0044763//single-organism cellular process
Trire2_58712	910	945	805	1764	1955	2530	43.77	52.42	37.75	88.44	85.15	109.95	44.64666667	94.51333333	1.081965403	5.08E-13	8.06E-12	sut1	sucrose transporter [Trichoderma reesei RUT C-30]	-	-	-	-	GO:0005774//vacuolar membrane	GO:0005351//sugar:proton symporter activity;GO:0005353//fructose transmembrane transporter activity;GO:0042947//glucoside transmembrane transporter activity	GO:0006812//cation transport;GO:0006818//hydrogen transport;GO:0008645//hexose transport;GO:0015766//disaccharide transport;GO:2001088//trisaccharide transport
Trire2_120326	53	25	33	78	111	123	5.36	2.92	3.25	8.22	10.16	11.24	3.843333333	9.873333333	1.361179128	5.22E-13	8.27E-12	--	SnoaL-like domain protein [Aspergillus parasiticus SU-1]	-	-	-	-	-	-	-
Trire2_58188	4466	3332	4305	4618	5932	5844	94.26	81.1	88.59	101.59	113.37	111.44	87.98333333	108.8	0.306376391	5.31E-13	8.40E-12	chs-4	glycosyltransferase family 2 [Trichoderma reesei QM6a]	Metabolism;Metabolism	Global and overview maps;Carbohydrate metabolism	ko01100//Metabolic pathways;ko00520//Amino sugar and nucleotide sugar metabolism	K00698;K00698	GO:0005933//cellular bud;GO:0016023//cytoplasmic, membrane-bounded vesicle;GO:0030427//site of polarized growth;GO:0031224//intrinsic component of membrane	GO:0008375//acetylglucosaminyltransferase activity;GO:0046906//tetrapyrrole binding	GO:0003006//developmental process involved in reproduction;GO:0006023//aminoglycan biosynthetic process;GO:0030435//sporulation resulting in formation of a cellular spore;GO:0045229//external encapsulating structure organization
Trire2_105282	209	137	231	229	344	334	16.27	12.3	17.53	18.58	24.25	23.49	15.36666667	22.10666667	0.524677256	5.78E-13	9.13E-12	AKR7A3	short chain dehydrogenase/reductase [Trichoderma parareesei]	-	-	-	-	-	-	-
Trire2_58612	1146	901	1234	1279	1607	1373	74.9	67.91	78.64	87.13	95.11	81.08	73.81666667	87.77333333	0.249836106	6.18E-13	9.73E-12	SPCC23B6.01c	oxysterol-binding protein [Trichoderma parareesei]	-	-	-	-	GO:0044444//cytoplasmic part	-	-
MSTRG.9643	58	48	65	151	112	176	1.85	1.76	2.02	5.02	3.23	5.07	1.876666667	4.44	1.242387255	6.18E-13	9.73E-12	--	-	-	-	-	-	-	-	-
Trire2_66047	498	430	773	1332	1145	908	12.25	12.2	18.54	34.16	25.51	20.18	14.33	26.61666667	0.893291297	6.75E-13	1.06E-11	--	Zn2Cys6 transcriptional regulator [Trichoderma parareesei]	-	-	-	-	GO:0043231//intracellular membrane-bounded organelle	GO:0016491//oxidoreductase activity;GO:0019842//vitamin binding;GO:0046914//transition metal ion binding	GO:0006351//transcription, DNA-templated;GO:0044710//single-organism metabolic process
Trire2_61517	753	437	686	132	205	168	43.76	29.29	38.87	8	10.79	8.82	37.30666667	9.203333333	-2.019205075	7.21E-13	1.13E-11	--	leucine-rich repeats of kinetochore protein cenp-F/LEK1 domain-containing protein [Pochonia chlamydosporia 170]	-	-	-	-	-	-	-
Trire2_81149	359	259	522	76	97	94	20.49	17.05	29.05	4.52	5.01	4.85	22.19666667	4.793333333	-2.211241864	7.31E-13	1.14E-11	--	aquaglyceroporin [Trichoderma parareesei]	-	-	-	-	-	-	-
Trire2_111832	89	71	110	123	211	182	7.21	6.63	8.69	10.39	15.48	13.32	7.51	13.06333333	0.798638259	7.33E-13	1.15E-11	--	Isoflavone reductase superfamily protein [Trichoderma parareesei]	-	-	-	-	-	-	-
Trire2_48266	3632	4330	2852	12389	11312	9160	111.23	152.94	85.17	395.49	313.72	253.47	116.4466667	320.8933333	1.462424475	7.52E-13	1.17E-11	--	predicted protein [Trichoderma reesei QM6a]	-	-	-	-	-	-	-
Trire2_123223	299	183	294	316	434	475	18.93	13.36	18.15	20.86	24.88	27.17	16.81333333	24.30333333	0.531548426	7.58E-13	1.18E-11	vrtJ	threonine aldolase GLY1 [Trichoderma parareesei]	Metabolism;Metabolism;Metabolism;Metabolism	Global and overview maps;Global and overview maps;Global and overview maps;Amino acid metabolism	ko01100//Metabolic pathways;ko01110//Biosynthesis of secondary metabolites;ko01230//Biosynthesis of amino acids;ko00260//Glycine, serine and threonine metabolism	K01620;K01620;K01620;K01620	GO:0043231//intracellular membrane-bounded organelle;GO:0044444//cytoplasmic part	GO:0004793//threonine aldolase activity;GO:0016853//isomerase activity;GO:0043168//anion binding	GO:0006544//glycine metabolic process;GO:0006566//threonine metabolic process
Trire2_74228	213	148	248	319	458	276	12.48	10	14.17	19.48	24.3	14.61	12.21666667	19.46333333	0.671908113	8.13E-13	1.26E-11	FAH12	delta(12) fatty acid desaturase [Trichoderma parareesei]	Metabolism;Metabolism;Metabolism	Global and overview maps;Global and overview maps;Lipid metabolism	ko01100//Metabolic pathways;ko01212//Fatty acid metabolism;ko01040//Biosynthesis of unsaturated fatty acids	K22993;K22993;K22993	-	GO:0016705//oxidoreductase activity, acting on paired donors, with incorporation or reduction of molecular oxygen	GO:0044710//single-organism metabolic process
Trire2_109086	4165	5245	3950	10689	12185	10918	96.29	139.85	89.04	257.58	255.1	228.06	108.3933333	246.9133333	1.187728717	8.44E-13	1.31E-11	SPBC1718.04	acyltransferase [Colletotrichum asianum]	Metabolism;Metabolism;Metabolism;Metabolism	Global and overview maps;Global and overview maps;Lipid metabolism;Lipid metabolism	ko01100//Metabolic pathways;ko01110//Biosynthesis of secondary metabolites;ko00564//Glycerophospholipid metabolism;ko00561//Glycerolipid metabolism	K13507;K13507;K13507;K13507	-	GO:0016740//transferase activity	GO:0006796//phosphate-containing compound metabolic process
Trire2_51430	19911	14635	19664	21557	24381	24994	1800.76	1526.48	1734.04	2032.19	1996.75	2042.35	1687.093333	2023.763333	0.262500797	8.73E-13	1.35E-11	rpl1001	60S ribosomal protein L10-A [Trichoderma harzianum]	Genetic Information Processing	Translation	ko03010//Ribosome	K02866	GO:0015934//large ribosomal subunit	GO:0005198//structural molecule activity	GO:0006412//translation;GO:0007275//multicellular organism development;GO:0022618//ribonucleoprotein complex assembly;GO:0043624//cellular protein complex disassembly
Trire2_123675	43	34	37	91	103	85	2.03	1.85	1.7	4.48	4.4	3.63	1.86	4.17	1.164744762	9.13E-13	1.41E-11	--	12b74a09-cbd7-4e80-a391-60721bdb47c1 [Thermothielavioides terrestris]	-	-	-	-	-	-	-
Trire2_120803	544	430	663	120	183	159	28.19	25.7	33.5	6.48	8.59	7.44	29.13	7.503333333	-1.956902145	9.81E-13	1.51E-11	--	Kin of IRRE-like protein 3 [Madurella mycetomatis]	-	-	-	-	-	-	-
Trire2_62751	1789	995	2568	340	406	452	35.05	22.48	49.06	6.94	7.2	8	35.53	7.38	-2.267344967	1.05E-12	1.62E-11	gacS	histidine kinase [Trichoderma reesei QM6a]	-	-	-	-	-	GO:0016772//transferase activity, transferring phosphorus-containing groups;GO:0060089//molecular transducer activity	GO:0006796//phosphate-containing compound metabolic process;GO:0035556//intracellular signal transduction
Trire2_123914	1021	832	855	1345	1754	2129	62	58.26	50.62	85.13	96.45	116.8	56.96	99.46	0.804167285	1.09E-12	1.67E-11	--	uncharacterized protein TRIREDRAFT_123914 [Trichoderma reesei QM6a]	-	-	-	-	-	-	-
Trire2_123026	8141	11015	8562	22309	23143	28018	548.34	855.65	562.31	1566.28	1411.58	1705.08	655.4333333	1560.98	1.251931102	1.20E-12	1.85E-11	FOXG_03074	transaldolase [Trichoderma longibrachiatum ATCC 18648]	Metabolism;Metabolism;Metabolism;Metabolism;Metabolism	Global and overview maps;Global and overview maps;Global and overview maps;Global and overview maps;Carbohydrate metabolism	ko01100//Metabolic pathways;ko01110//Biosynthesis of secondary metabolites;ko01230//Biosynthesis of amino acids;ko01200//Carbon metabolism;ko00030//Pentose phosphate pathway	K00616;K00616;K00616;K00616;K00616	GO:0043231//intracellular membrane-bounded organelle;GO:0044444//cytoplasmic part	GO:0016744//transferase activity, transferring aldehyde or ketonic groups	GO:0006739//NADP metabolic process;GO:0071396//cellular response to lipid
Trire2_81906	624	349	700	137	165	129	42.03	27.11	45.97	9.62	10.06	7.85	38.37	9.176666667	-2.063936656	1.24E-12	1.91E-11	ABP140	methyltransferase domain-containing protein [Trichoderma reesei RUT C-30]	-	-	-	-	GO:0015629//actin cytoskeleton;GO:0030427//site of polarized growth;GO:0044430//cytoskeletal part	GO:0003779//actin binding;GO:0016427//tRNA (cytosine) methyltransferase activity	GO:0001510//RNA methylation;GO:0022607//cellular component assembly
Trire2_73523	10846	6935	11887	2781	4094	3154	279.61	206.19	298.79	74.73	95.57	73.46	261.53	81.25333333	-1.686477543	1.29E-12	1.97E-11	ARB_07870	carboxy terminal WSC domain-containing protein [Trichoderma reesei QM6a]	-	-	-	-	-	GO:0046906//tetrapyrrole binding	GO:0006950//response to stress;GO:0044710//single-organism metabolic process
Trire2_105444	676	473	596	776	934	1114	64.79	52.28	55.69	77.52	81.06	96.46	57.58666667	85.01333333	0.561954313	1.33E-12	2.03E-11	--	SSCRP protein [Trichoderma guizhouense]	-	-	-	-	-	-	-
Trire2_102437	554	323	571	117	149	102	19	12.77	19.09	4.18	4.63	3.16	16.95333333	3.99	-2.08710831	1.42E-12	2.16E-11	--	Agglutinin-like protein [Trichoderma lentiforme]	-	-	-	-	-	-	-
Trire2_122385	6786	5168	8911	1954	2749	2135	200.57	176.17	256.81	60.2	73.58	57.02	211.1833333	63.6	-1.731397311	1.48E-12	2.26E-11	GFA1	isomerising glucosamine-fructose-6-phosphate aminotransferase [Trichoderma citrinoviride]	Metabolism;Metabolism;Metabolism	Global and overview maps;Carbohydrate metabolism;Amino acid metabolism	ko01100//Metabolic pathways;ko00520//Amino sugar and nucleotide sugar metabolism;ko00250//Alanine, aspartate and glutamate metabolism	K00820;K00820;K00820	GO:0044444//cytoplasmic part	GO:0005488//binding;GO:0070548//L-glutamine aminotransferase activity	GO:0006771//riboflavin metabolic process;GO:0044238//primary metabolic process;GO:0044711//single-organism biosynthetic process;GO:1901135//carbohydrate derivative metabolic process
Trire2_48386	514	391	601	866	767	743	25.8	22.64	29.42	45.31	34.87	33.7	25.95333333	37.96	0.548560148	1.48E-12	2.26E-11	RPD3	Histone deacetylase [Trichoderma parareesei]	Organismal Systems	Aging	ko04213//Longevity regulating pathway - multiple species	K06067	GO:0044444//cytoplasmic part;GO:0070822//Sin3-type complex	GO:0003712//transcription cofactor activity;GO:0017136//NAD-dependent histone deacetylase activity	GO:0000122//negative regulation of transcription from RNA polymerase II promoter;GO:0006354//DNA-templated transcription, elongation;GO:0006356//regulation of transcription from RNA polymerase I promoter;GO:0007000//nucleolus organization;GO:0007569//cell aging;GO:0010508//positive regulation of autophagy;GO:0010520//regulation of reciprocal meiotic recombination;GO:0016575//histone deacetylation…
Trire2_121801	3822	2451	4325	913	1355	905	135.47	100.19	149.47	33.73	43.49	28.98	128.3766667	35.4	-1.858561741	1.49E-12	2.26E-11	nop58	NOP58, component of the SSU processome [Trichoderma parareesei]	Genetic Information Processing	Translation	ko03008//Ribosome biogenesis in eukaryotes	K14565	-	-	-
Trire2_58857	7	8	8	36	48	40	1.18	1.56	1.32	6.34	7.34	6.11	1.353333333	6.596666667	2.28521998	1.52E-12	2.30E-11	--	integron cassette [Trichoderma arundinaceum]	-	-	-	-	-	-	-
Trire2_22064	46614	48530	42082	97770	100193	90979	1785.22	2143.49	1571.43	3902.95	3474.73	3148.09	1833.38	3508.59	0.936385529	1.60E-12	2.42E-11	psi1	DnaJ-domain-containing protein [Trichoderma longibrachiatum ATCC 18648]	-	-	-	-	GO:0015935//small ribosomal subunit	GO:0005515//protein binding	GO:0006412//translation;GO:0006515//misfolded or incompletely synthesized protein catabolic process;GO:0006886//intracellular protein transport;GO:0007275//multicellular organism development
MSTRG.9913	394	274	430	74	121	95	8.98	7.2	9.55	1.76	2.5	1.96	8.576666667	2.073333333	-2.048464972	1.79E-12	2.70E-11	--	hypothetical protein M419DRAFT_123529 [Trichoderma reesei RUT C-30]	-	-	-	-	-	-	-
Trire2_77685	632	422	830	142	211	160	13.38	10.3	17.13	3.13	4.04	3.06	13.60333333	3.41	-1.996116566	1.89E-12	2.85E-11	spt7	transcriptional activator SPT7 [Trichoderma harzianum]	-	-	-	-	GO:0070461//SAGA-type complex	-	GO:0000746//conjugation;GO:0016570//histone modification;GO:0065003//macromolecular complex assembly
Trire2_120698	19519	27371	13729	59057	79864	82313	637.04	1030.23	436.89	2009.05	2360.3	2427.2	701.3866667	2265.516667	1.691558194	1.97E-12	2.96E-11	pacC	pH-response transcription factor pacC [Trichoderma reesei QM6a]	-	-	-	-	GO:0044424//intracellular part	GO:0003676//nucleic acid binding;GO:0043169//cation binding	GO:0000003//reproduction;GO:0006357//regulation of transcription from RNA polymerase II promoter;GO:0009268//response to pH;GO:0016043//cellular component organization;GO:0019748//secondary metabolic process;GO:0022402//cell cycle process;GO:0044085//cellular component biogenesis;GO:0051716//cellular response to stimulus
Trire2_77732	1739	1612	1547	2910	2984	3756	133.6	142.82	115.88	233.03	207.59	260.71	130.7666667	233.7766667	0.838136106	2.01E-12	3.02E-11	ubc6	ubiquitin-conjugating enzyme [Trichoderma reesei QM6a]	Genetic Information Processing;Genetic Information Processing	Folding, sorting and degradation;Folding, sorting and degradation	ko04141//Protein processing in endoplasmic reticulum;ko04120//Ubiquitin mediated proteolysis	K04554;K04554	GO:0031090//organelle membrane	GO:0019787//ubiquitin-like protein transferase activity	GO:0016567//protein ubiquitination;GO:0043161//proteasome-mediated ubiquitin-dependent protein catabolic process
Trire2_123368	1622	1080	2223	349	570	389	56.78	43.61	75.88	12.74	18.07	12.3	58.75666667	14.37	-2.031692491	2.13E-12	3.19E-11	gbeA	glycoside hydrolase family 13 [Trichoderma reesei QM6a]	Metabolism;Metabolism;Metabolism	Global and overview maps;Global and overview maps;Carbohydrate metabolism	ko01100//Metabolic pathways;ko01110//Biosynthesis of secondary metabolites;ko00500//Starch and sucrose metabolism	K00700;K00700;K00700	GO:0031224//intrinsic component of membrane;GO:0033178//proton-transporting two-sector ATPase complex, catalytic domain;GO:0044424//intracellular part	GO:0016758//transferase activity, transferring hexosyl groups;GO:0016798//hydrolase activity, acting on glycosyl bonds;GO:0019829//cation-transporting ATPase activity;GO:0032550//purine ribonucleoside binding;GO:0043167//ion binding	GO:0005977//glycogen metabolic process;GO:0006754//ATP biosynthetic process;GO:0015988//energy coupled proton transmembrane transport, against electrochemical gradient;GO:0046942//carboxylic acid transport
Trire2_73604	369	286	579	75	117	73	14.89	13.31	22.78	3.15	4.27	2.66	16.99333333	3.36	-2.338435735	2.18E-12	3.27E-11	phyA	histidine acid phosphatase-like protein [Trichoderma reesei QM6a]	-	-	-	-	-	GO:0042578//phosphoric ester hydrolase activity	GO:0006796//phosphate-containing compound metabolic process;GO:0044710//single-organism metabolic process
Trire2_76722	23566	20780	21194	4774	4838	6069	1211.4	1231.92	1062.28	255.8	225.2	281.87	1168.533333	254.29	-2.200152255	2.25E-12	3.36E-11	hmp	flavohemoglobin [Trichoderma reesei QM6a]	-	-	-	-	GO:0043231//intracellular membrane-bounded organelle;GO:0044444//cytoplasmic part	GO:0016491//oxidoreductase activity;GO:0046906//tetrapyrrole binding	GO:0009403//toxin biosynthetic process;GO:0010948//negative regulation of cell cycle process;GO:0015669//gas transport;GO:0033554//cellular response to stress;GO:0034293//sexual sporulation
MSTRG.7275	3803	3900	3976	5833	7963	6758	376.18	444.9	383.47	601.41	713.27	603.97	401.5166667	639.55	0.671597279	2.29E-12	3.42E-11	--	GATA zinc finger domain-containing protein 10 [Trichoderma lentiforme]	-	-	-	-	-	-	-
Trire2_105709	134	80	124	196	188	213	7.39	5.09	6.66	11.26	9.38	10.61	6.38	10.41666667	0.70726536	2.29E-12	3.42E-11	--	Mid2-like cell wall stress sensor [Beauveria brongniartii RCEF 3172]	-	-	-	-	-	-	-
Trire2_77770	181	306	154	825	807	874	11.33	22.09	9.4	53.83	45.74	49.43	14.27333333	49.66666667	1.79895563	2.32E-12	3.45E-11	ADH7	GroES-like protein [Trichoderma citrinoviride]	Metabolism;Metabolism;Metabolism;Metabolism;Metabolism	Global and overview maps;Global and overview maps;Carbohydrate metabolism;Lipid metabolism;Carbohydrate metabolism	ko01100//Metabolic pathways;ko01110//Biosynthesis of secondary metabolites;ko00010//Glycolysis / Gluconeogenesis;ko00561//Glycerolipid metabolism;ko00040//Pentose and glucuronate interconversions	K00002;K00002;K00002;K00002;K00002	-	GO:0003824//catalytic activity;GO:0046872//metal ion binding	GO:0044710//single-organism metabolic process
Trire2_31415	888	561	1008	215	235	262	85.75	62.47	94.9	21.64	20.55	22.86	81.04	21.68333333	-1.902047618	2.32E-12	3.45E-11	--	SPRY domain-containing protein [Tolypocladium paradoxum]	-	-	-	-	-	GO:0016614//oxidoreductase activity, acting on CH-OH group of donors	-
Trire2_78268	2220	1933	2642	3184	3382	3037	41.1	41.27	47.69	61.44	56.7	50.8	43.35333333	56.31333333	0.377333627	2.37E-12	3.51E-11	PKAR	Growth hormone-inducible transmembrane protein [Tolypocladium paradoxum]	-	-	-	-	-	-	-
Trire2_69946	7113	7292	7382	10620	14696	15871	37.46	44.29	37.91	58.3	70.09	75.52	39.88666667	67.97	0.768991561	2.44E-12	3.61E-11	NPS2	non-ribosomal peptide synthetase, siderophore synthesis [Trichoderma reesei QM6a]	-	-	-	-	-	GO:0019842//vitamin binding	-
Trire2_106353	10	18	10	72	90	45	0.65	1.34	0.63	4.84	5.26	2.62	0.873333333	4.24	2.279459954	2.59E-12	3.83E-11	--	Lovastatin nonaketide synthase [Verticillium dahliae VDG2]	-	-	-	-	-	-	-
MSTRG.4024	96	103	106	168	229	251	3.01	3.8	3.25	5.33	6.58	7.06	3.353333333	6.323333333	0.915089374	2.64E-12	3.89E-11	--	-	-	-	-	-	-	-	-
Trire2_103866	44	71	27	206	224	223	4.07	7.57	2.43	19.84	18.74	18.62	4.69	19.06666667	2.023392818	2.66E-12	3.93E-11	--	uncharacterized protein TRIREDRAFT_103866 [Trichoderma reesei QM6a]	-	-	-	-	-	-	-
Trire2_119896	2202	1951	1294	5109	4342	6239	92.77	94.79	53.16	224.36	165.65	237.48	80.24	209.1633333	1.382236456	2.76E-12	4.06E-11	malA	malic enzyme [Trichoderma parareesei]	Metabolism;Metabolism;Metabolism	Global and overview maps;Global and overview maps;Carbohydrate metabolism	ko01100//Metabolic pathways;ko01200//Carbon metabolism;ko00620//Pyruvate metabolism	K00029;K00029;K00029	-	GO:0000166//nucleotide binding;GO:0004470//malic enzyme activity;GO:0043169//cation binding	GO:0043648//dicarboxylic acid metabolic process
Trire2_111216	188	149	211	0	1	0	15.94	14.57	17.44	0	0.08	0	15.98333333	0.026666667	-9.2273151	2.88E-12	4.24E-11	dim-5	histone H3 methyltransferase [Trichoderma reesei QM6a]	Metabolism;Metabolism	Global and overview maps;Amino acid metabolism	ko01100//Metabolic pathways;ko00310//Lysine degradation	K11419;K11419	GO:0005634//nucleus;GO:0043232//intracellular non-membrane-bounded organelle;GO:0044446//intracellular organelle part	GO:0016491//oxidoreductase activity;GO:0016787//hydrolase activity;GO:0018024//histone-lysine N-methyltransferase activity;GO:0043566//structure-specific DNA binding	GO:0006342//chromatin silencing;GO:0007059//chromosome segregation;GO:0031047//gene silencing by RNA;GO:0034613//cellular protein localization;GO:0034968//histone lysine methylation;GO:1902578//single-organism localization
Trire2_106556	624	924	526	2452	2150	2502	29.68	50.69	24.39	121.57	92.61	107.52	34.92	107.2333333	1.618627971	2.91E-12	4.27E-11	HXT1	galactose permease [Trichoderma reesei QM6a]	Cellular Processes	Cell growth and death	ko04113//Meiosis - yeast	K08139	GO:0031224//intrinsic component of membrane;GO:0043231//intracellular membrane-bounded organelle	GO:0015149//hexose transmembrane transporter activity	GO:0008645//hexose transport;GO:0044763//single-organism cellular process
Trire2_71326	824	390	982	133	196	117	19.15	10.45	22.26	3.22	4.13	2.46	17.28666667	3.27	-2.402297165	2.94E-12	4.30E-11	--	carbohydrate esterase family 9 [Trichoderma reesei QM6a]	-	-	-	-	-	GO:0016787//hydrolase activity	-
Trire2_61750	4205	4776	3772	8847	9701	10858	303.39	397.4	265.35	665.33	633.81	707.8	322.0466667	668.98	1.054693321	3.09E-12	4.51E-11	SUR2	Sur2 sphinganine C4-hydroxylase [Trichoderma parareesei]	Metabolism;Metabolism	Global and overview maps;Lipid metabolism	ko01100//Metabolic pathways;ko00600//Sphingolipid metabolism	K04713;K04713	GO:0031090//organelle membrane;GO:0031224//intrinsic component of membrane;GO:0043231//intracellular membrane-bounded organelle	GO:0016705//oxidoreductase activity, acting on paired donors, with incorporation or reduction of molecular oxygen;GO:0046914//transition metal ion binding	GO:0006631//fatty acid metabolic process;GO:0006664//glycolipid metabolic process;GO:0006673//inositolphosphoceramide metabolic process;GO:0022413//reproductive process in single-celled organism;GO:0030447//filamentous growth;GO:0034311//diol metabolic process
Trire2_2981	109	82	102	151	202	160	8.72	7.57	7.96	12.59	14.64	11.57	8.083333333	12.93333333	0.678071905	3.21E-12	4.69E-11	CLYBL	beta subunit of citrate lyase [Trichoderma reesei QM6a]	-	-	-	-	-	GO:0016830//carbon-carbon lyase activity;GO:0043169//cation binding	GO:0008152//metabolic process
MSTRG.3563	50	56	76	122	128	157	1.05	1.36	1.56	2.67	2.44	2.98	1.323333333	2.696666667	1.027000695	3.52E-12	5.13E-11	--	-	-	-	-	-	-	-	-
Trire2_123204	648	543	853	166	194	213	46.06	44.52	59.12	12.3	12.49	13.68	49.9	12.82333333	-1.960268487	3.63E-12	5.28E-11	lcsE	lipase/esterase [Trichoderma parareesei]	-	-	-	-	-	-	-
Trire2_62172	46	41	35	85	112	138	2.16	2.22	1.6	4.15	4.75	5.84	1.993333333	4.913333333	1.301519135	3.66E-12	5.32E-11	SPAC1039.01	amino acid transporter-like protein [Trichoderma reesei QM6a]	-	-	-	-	GO:0031224//intrinsic component of membrane	GO:0046943//carboxylic acid transmembrane transporter activity	GO:0006865//amino acid transport;GO:0044763//single-organism cellular process
Trire2_123538	12193	11150	13653	3316	3949	3920	496.32	523.43	541.88	140.7	145.56	144.17	520.5433333	143.4766667	-1.859202134	3.83E-12	5.56E-11	gel1	glycoside hydrolase family 72 [Trichoderma reesei QM6a]	-	-	-	-	GO:0005618//cell wall;GO:0031224//intrinsic component of membrane	GO:0042123//glucanosyltransferase activity	GO:0007275//multicellular organism development;GO:0051273//beta-glucan metabolic process
Trire2_103920	334	264	335	414	475	463	23.25	21.19	22.74	30.04	29.94	29.12	22.39333333	29.7	0.407393636	4.04E-12	5.85E-11	--	F-box domain-containing protein [Purpureocillium lilacinum]	-	-	-	-	-	-	-
Trire2_67377	71	50	94	4	5	3	4.26	3.46	5.5	0.25	0.27	0.16	4.406666667	0.226666667	-4.28104362	4.20E-12	6.06E-11	CYP52A13	cytochrome P450 alkane hydroxylase [Trichoderma reesei RUT C-30]	-	-	-	-	-	GO:0004497//monooxygenase activity;GO:0046906//tetrapyrrole binding;GO:0046914//transition metal ion binding	GO:0044710//single-organism metabolic process
Trire2_22201	166	170	212	272	329	331	37.73	44.56	46.99	64.44	67.72	67.98	43.09333333	66.71333333	0.63051043	4.29E-12	6.19E-11	--	copper resistance crd2 [Trichoderma arundinaceum]	-	-	-	-	-	GO:0016641//oxidoreductase activity, acting on the CH-NH2 group of donors, oxygen as acceptor;GO:0043169//cation binding;GO:0048037//cofactor binding	GO:0044710//single-organism metabolic process;GO:1901564//organonitrogen compound metabolic process
Trire2_63364	629	601	582	1054	1131	1105	30.14	33.21	27.19	52.65	49.08	47.84	30.18	49.85666667	0.724193624	4.39E-12	6.32E-11	--	SET domain-containing protein [Trichoderma longibrachiatum ATCC 18648]	Metabolism;Metabolism	Global and overview maps;Amino acid metabolism	ko01100//Metabolic pathways;ko00310//Lysine degradation	K11426;K11426	-	-	-
Trire2_22535	215	146	205	323	290	327	6.71	5.25	6.24	10.51	8.2	9.22	6.066666667	9.31	0.617877123	4.54E-12	6.53E-11	SPAC1327.01c	Zn2Cys6 transcriptional regulator [Trichoderma parareesei]	-	-	-	-	GO:0043231//intracellular membrane-bounded organelle	GO:0003676//nucleic acid binding;GO:0046914//transition metal ion binding	GO:0006355//regulation of transcription, DNA-templated
Trire2_69771	39	22	50	67	98	94	2.36	1.53	2.95	4.22	5.36	5.13	2.28	4.903333333	1.104729016	4.85E-12	6.97E-11	asaE	Monocarboxylate transporter [Trichoderma parareesei]	-	-	-	-	-	-	GO:0044763//single-organism cellular process
Trire2_77942	3380	2418	2776	4419	4650	4226	181.24	149.53	145.14	246.99	225.79	204.74	158.6366667	225.84	0.509574765	5.10E-12	7.32E-11	gel2	glycoside hydrolase family 72 [Trichoderma reesei QM6a]	-	-	-	-	GO:0005618//cell wall;GO:0031224//intrinsic component of membrane	GO:0016787//hydrolase activity	GO:0044238//primary metabolic process
Trire2_2730	82	98	112	233	191	261	4.54	6.26	6.05	13.44	9.57	13.05	5.616666667	12.02	1.097650805	5.22E-12	7.47E-11	SPAC521.02	WLM-domain-containing protein [Trichoderma citrinoviride]	-	-	-	-	-	-	-
Trire2_121814	2195	1535	2318	563	805	719	120.81	97.44	124.4	32.3	40.12	35.75	114.2166667	36.05666667	-1.663435251	5.26E-12	7.52E-11	AGX1	alanine-glyoxylate aminotransferase [Trichoderma reesei QM6a]	Metabolism;Metabolism;Metabolism;Cellular Processes;Metabolism;Metabolism;Metabolism;Metabolism	Global and overview maps;Global and overview maps;Global and overview maps;Transport and catabolism;Amino acid metabolism;Carbohydrate metabolism;Amino acid metabolism;Energy metabolism	ko01100//Metabolic pathways;ko01110//Biosynthesis of secondary metabolites;ko01200//Carbon metabolism;ko04146//Peroxisome;ko00260//Glycine, serine and threonine metabolism;ko00630//Glyoxylate and dicarboxylate metabolism;ko00250//Alanine, aspartate and glutamate metabolism;ko00680//Methane metabolism	K00830;K00830;K00830;K00830;K00830;K00830;K00830;K00830	GO:0043231//intracellular membrane-bounded organelle	GO:0008483//transaminase activity;GO:0043168//anion binding	GO:0006545//glycine biosynthetic process
Trire2_59544	1126	644	1232	269	351	277	14.21	9.37	15.16	3.54	4.01	3.16	12.91333333	3.57	-1.854865474	5.62E-12	8.02E-11	SEN1	SEN1 (tRNA splicing complex component) [Trichoderma parareesei]	-	-	-	-	GO:0043234//protein complex;GO:0044427//chromosomal part	GO:0005515//protein binding	GO:0006259//DNA metabolic process;GO:0006353//DNA-templated transcription, termination;GO:0006399//tRNA metabolic process;GO:0006974//cellular response to DNA damage stimulus;GO:0016072//rRNA metabolic process;GO:0016073//snRNA metabolic process;GO:0031124//mRNA 3'-end processing;GO:0043144//snoRNA processing
MSTRG.6194	42	38	39	115	89	182	1.84	1.92	1.67	5.25	3.53	7.2	1.81	5.326666667	1.557243305	6.15E-12	8.77E-11	--	Zn2Cys6 transcription factor [Trichoderma parareesei]	-	-	-	-	-	-	-
Trire2_109870	1364	897	1688	328	501	364	39.28	29.79	47.39	9.84	13.06	9.47	38.82	10.79	-1.847105253	6.28E-12	8.93E-11	--	zinc finger protein dhhc domain-containing protein [Purpureocillium lilacinum]	-	-	-	-	GO:0031224//intrinsic component of membrane	GO:0016409//palmitoyltransferase activity;GO:0046914//transition metal ion binding	-
MSTRG.1679	112	68	73	156	229	158	8.34	5.95	5.52	12.49	15.83	10.82	6.603333333	13.04666667	0.982414876	6.31E-12	8.96E-11	--	-	-	-	-	-	-	-	-
Trire2_81522	3166	1809	2395	3074	4094	4061	152.95	100.79	112.82	154.8	179.1	177.26	122.1866667	170.3866667	0.479725581	6.50E-12	9.22E-11	egt-2	selenocysteine lyase-like protein [Trichoderma reesei QM6a]	Metabolism;Metabolism	Global and overview maps;Amino acid metabolism	ko01100//Metabolic pathways;ko00340//Histidine metabolism	K20247;K20247	GO:0044424//intracellular part	GO:0016740//transferase activity;GO:0043168//anion binding	GO:0007275//multicellular organism development
Trire2_50625	1413	1106	1496	1727	1862	2269	56.24	50.77	58.06	71.65	67.11	81.59	55.02333333	73.45	0.416718949	6.58E-12	9.32E-11	ssh4	SPRY-domain-containing protein [Trichoderma citrinoviride]	-	-	-	-	GO:0031090//organelle membrane;GO:0043231//intracellular membrane-bounded organelle	-	GO:0007275//multicellular organism development;GO:0051234//establishment of localization
Trire2_110276	3	0	0	90	48	34	0.25	0	0	7.82	3.62	2.56	0.083333333	4.666666667	5.807354922	6.97E-12	9.86E-11	swnN	isoflavone reductase [Trichoderma parareesei]	-	-	-	-	-	-	GO:0006351//transcription, DNA-templated
Trire2_66486	7414	6812	6118	11770	13974	12084	230.27	244	185.27	381.03	393.01	339.09	219.8466667	371.0433333	0.755090027	7.22E-12	1.02E-10	klpA	kinesin [Trichoderma reesei QM6a]	-	-	-	-	-	-	-
Trire2_106761	631	652	654	1074	1182	1453	20.46	24.39	20.68	36.31	34.71	42.57	21.84333333	37.86333333	0.793608395	7.46E-12	1.05E-10	ATG9	APG9-domain-containing protein [Trichoderma citrinoviride]	Cellular Processes;Cellular Processes	Transport and catabolism;Transport and catabolism	ko04138//Autophagy - yeast;ko04136//Autophagy - other eukaryotes	K17907;K17907	GO:0005774//vacuolar membrane;GO:0012506//vesicle membrane;GO:0031224//intrinsic component of membrane	-	GO:0006623//protein targeting to vacuole;GO:0007033//vacuole organization;GO:0009267//cellular response to starvation;GO:0016237//lysosomal microautophagy;GO:0044804//nucleophagy;GO:0051259//protein oligomerization
Trire2_47930	669	387	836	95	192	148	30.96	20.66	37.72	4.58	8.05	6.19	29.78	6.273333333	-2.247039627	7.55E-12	1.06E-10	mic-33	mitochondrial carrier [Trichoderma reesei RUT C-30]	-	-	-	-	GO:0019866//organelle inner membrane;GO:0031224//intrinsic component of membrane;GO:0043231//intracellular membrane-bounded organelle	GO:0003677//DNA binding;GO:0015103//inorganic anion transmembrane transporter activity;GO:0015291//secondary active transmembrane transporter activity;GO:0015556//C4-dicarboxylate transmembrane transporter activity	GO:0006281//DNA repair;GO:0008272//sulfate transport;GO:0015729//oxaloacetate transport
Trire2_21181	1873	2109	1812	3669	4060	4359	91.93	119.38	86.71	187.7	180.44	193.3	99.34	187.1466667	0.9137227	7.67E-12	1.08E-10	cdc37	cell division cycle 37 protein, CDC37 [Trichoderma parareesei]	-	-	-	-	GO:0043231//intracellular membrane-bounded organelle;GO:0044444//cytoplasmic part	GO:0019900//kinase binding	GO:0000278//mitotic cell cycle;GO:0006461//protein complex assembly;GO:0031647//regulation of protein stability;GO:0043408//regulation of MAPK cascade;GO:0044267//cellular protein metabolic process
Trire2_119614	6071	6145	5134	12121	11634	12905	197.8	230.9	163.1	411.64	343.25	379.89	197.2666667	378.26	0.939231027	8.08E-12	1.13E-10	SCH9	serine/threonine protein kinase [Trichoderma reesei QM6a]	Cellular Processes;Organismal Systems	Transport and catabolism;Aging	ko04138//Autophagy - yeast;ko04213//Longevity regulating pathway - multiple species	K19800;K19800	GO:0005774//vacuolar membrane	GO:0004674//protein serine/threonine kinase activity;GO:0032550//purine ribonucleoside binding	GO:0001306//age-dependent response to oxidative stress;GO:0006356//regulation of transcription from RNA polymerase I promoter;GO:0006359//regulation of transcription from RNA polymerase III promoter;GO:0006464//cellular protein modification process;GO:0006796//phosphate-containing compound metabolic process;GO:0006970//response to osmotic stress;GO:0007275//multicellular organism development;GO:0…
Trire2_124187	427	368	440	598	638	774	30.69	30.51	30.84	44.8	41.53	50.27	30.68	45.53333333	0.569624595	8.10E-12	1.13E-10	DERL3	ER membrane protein [Trichoderma reesei QM6a]	Genetic Information Processing	Folding, sorting and degradation	ko04141//Protein processing in endoplasmic reticulum	K13989	GO:0043231//intracellular membrane-bounded organelle	-	GO:0006355//regulation of transcription, DNA-templated;GO:0006515//misfolded or incompletely synthesized protein catabolic process;GO:0007275//multicellular organism development;GO:0030447//filamentous growth;GO:0046903//secretion
Trire2_48211	392	394	524	75	126	110	10.08	11.69	13.14	2.01	2.93	2.56	11.63666667	2.5	-2.218677856	8.14E-12	1.14E-10	SPAC32A11.02c	DNA ligase (ATP) [Neopestalotiopsis sp. 37M]	-	-	-	-	-	GO:0003909//DNA ligase activity;GO:0097159//organic cyclic compound binding;GO:1901363//heterocyclic compound binding	GO:0006259//DNA metabolic process;GO:0007275//multicellular organism development;GO:0033554//cellular response to stress
Trire2_123009	15850	13084	14395	3344	3795	4508	906.7	863.2	802.92	199.39	196.59	233	857.6066667	209.66	-2.032264478	8.23E-12	1.15E-10	--	glutamine synthetase [Trichoderma parareesei]	-	-	-	-	-	-	-
Trire2_81679	390	406	459	752	804	656	24.2	29.05	27.77	48.63	45.17	36.77	27.00666667	43.52333333	0.688473469	9.04E-12	1.26E-10	dbaB	FAD/NAD(P)-binding domain-containing protein [Trichoderma citrinoviride]	-	-	-	-	-	-	-
Trire2_4454	19	17	26	57	70	53	2.89	2.98	3.85	9.03	9.63	7.28	3.24	8.646666667	1.416150261	9.06E-12	1.26E-10	--	integral membrane [Trichoderma arundinaceum]	-	-	-	-	-	-	GO:0007275//multicellular organism development
Trire2_109910	1	3	1	34	46	28	0.09	0.32	0.09	3.25	3.82	2.32	0.166666667	3.13	4.231125158	9.07E-12	1.26E-10	--	uncharacterized protein TRIREDRAFT_109910 [Trichoderma reesei QM6a]	-	-	-	-	-	-	-
Trire2_105768	5	11	7	42	41	48	0.27	0.69	0.37	2.39	2.02	2.37	0.443333333	2.26	2.349859028	9.36E-12	1.30E-10	ABA1	cytochrome P450 [Trichoderma citrinoviride]	-	-	-	-	-	GO:0016491//oxidoreductase activity;GO:0046872//metal ion binding	GO:0008152//metabolic process
Trire2_57676	1431	1126	1706	2139	2177	1771	108.74	98.68	126.41	169.43	149.81	121.59	111.2766667	146.9433333	0.401108798	9.50E-12	1.32E-10	tif-34	WD40 repeat-like protein [Trichoderma longibrachiatum ATCC 18648]	Genetic Information Processing	Translation	ko03013//RNA transport	K03246	GO:0005852//eukaryotic translation initiation factor 3 complex;GO:0015935//small ribosomal subunit;GO:0031981//nuclear lumen;GO:0070993//translation preinitiation complex	GO:0008135//translation factor activity, RNA binding	GO:0000075//cell cycle checkpoint;GO:0002183//cytoplasmic translational initiation;GO:0006417//regulation of translation;GO:0006970//response to osmotic stress;GO:0022618//ribonucleoprotein complex assembly
Trire2_122242	469	275	529	104	134	108	28.46	19.24	31.3	6.58	7.36	5.92	26.33333333	6.62	-1.99198703	9.69E-12	1.34E-10	--	duf1620 domain-containing protein, partial [Colletotrichum incanum]	-	-	-	-	-	-	-
Trire2_22331	808	519	782	762	1016	853	31.44	23.29	29.67	30.91	35.8	29.99	28.13333333	32.23333333	0.196272891	9.84E-12	1.36E-10	--	IQ calmodulin-binding motif protein [Trichoderma reesei RUT C-30]	-	-	-	-	-	-	-
Trire2_80778	4474	4462	3527	7921	9232	9129	235.32	270.66	180.88	434.27	439.71	433.83	228.9533333	435.9366667	0.929064985	1.03E-11	1.42E-10	--	alpha/beta hydrolase [Trichoderma parareesei]	-	-	-	-	-	-	-
Trire2_34985	737	698	718	1002	1342	1447	18.13	19.8	17.22	25.7	29.9	32.16	18.38333333	29.25333333	0.67020264	1.04E-11	1.43E-10	MET3	S-adenosyl-L-methionine-dependent methyltransferase [Trichoderma longibrachiatum ATCC 18648]	Metabolism;Metabolism	Global and overview maps;Amino acid metabolism	ko01100//Metabolic pathways;ko00270//Cysteine and methionine metabolism	K00558;K00558	-	GO:0005488//binding;GO:0016741//transferase activity, transferring one-carbon groups	GO:0006305//DNA alkylation;GO:0032259//methylation
Trire2_108893	94	46	112	179	151	181	3.91	2.2	4.54	7.75	5.68	6.8	3.55	6.743333333	0.925642889	1.04E-11	1.43E-10	dotC	MFS permease [Trichoderma parareesei]	-	-	-	-	GO:0031224//intrinsic component of membrane;GO:0043231//intracellular membrane-bounded organelle;GO:0043234//protein complex	GO:0017111//nucleoside-triphosphatase activity	GO:0006259//DNA metabolic process;GO:0044763//single-organism cellular process
Trire2_64167	1083	706	1349	1525	1800	1244	36.99	27.81	44.93	54.29	55.67	38.39	36.57666667	49.45	0.435046917	1.10E-11	1.51E-10	OPT1	Sexual differentiation process protein ISP4 [Trichoderma parareesei]	-	-	-	-	-	GO:0015198//oligopeptide transporter activity	GO:0006857//oligopeptide transport;GO:0044763//single-organism cellular process
Trire2_106603	367	309	342	563	583	523	50.95	49.48	46.3	81.48	73.3	65.61	48.91	73.46333333	0.586894894	1.13E-11	1.55E-10	spg1	ras small GTPase [Trichoderma reesei QM6a]	Cellular Processes	Cell growth and death	ko04111//Cell cycle - yeast	K06682	GO:0005816//spindle pole body	GO:0017111//nucleoside-triphosphatase activity;GO:0032550//purine ribonucleoside binding	GO:0007096//regulation of exit from mitosis;GO:0008104//protein localization;GO:0032467//positive regulation of cytokinesis;GO:0035556//intracellular signal transduction
Trire2_82037	992	654	923	1078	1170	1361	50.82	38.64	46.11	57.57	54.28	63	45.19	58.28333333	0.367079833	1.19E-11	1.63E-10	GIT2	MFS general substrate transporter [Trichoderma longibrachiatum ATCC 18648]	-	-	-	-	GO:0031224//intrinsic component of membrane	GO:0008514//organic anion transmembrane transporter activity;GO:0015605//organophosphate ester transmembrane transporter activity	GO:0015711//organic anion transport;GO:0044763//single-organism cellular process
Trire2_76652	340	286	405	444	498	484	16.78	16.28	19.49	22.85	22.26	21.59	17.51666667	22.23333333	0.343995997	1.22E-11	1.67E-10	ethA	FAD/NAD(P)-binding domain-containing protein [Trichoderma longibrachiatum ATCC 18648]	-	-	-	-	-	-	-
Trire2_2392	1612	760	1515	292	352	371	46.89	25.5	42.97	8.85	9.27	9.75	38.45333333	9.29	-2.049358162	1.23E-11	1.68E-10	fox-2	NAD(P)-binding protein [Trichoderma reesei RUT C-30]	Metabolism;Metabolism;Metabolism;Metabolism	Global and overview maps;Global and overview maps;Carbohydrate metabolism;Metabolism of other amino acids	ko01100//Metabolic pathways;ko01200//Carbon metabolism;ko00640//Propanoate metabolism;ko00410//beta-Alanine metabolism	K14729;K14729;K14729;K14729	GO:0042579//microbody	GO:0016614//oxidoreductase activity, acting on CH-OH group of donors;GO:0016836//hydro-lyase activity	GO:0000038//very long-chain fatty acid metabolic process;GO:0009062//fatty acid catabolic process
Trire2_109903	318	193	354	61	53	75	3.84	2.69	4.17	0.77	0.58	0.82	3.566666667	0.723333333	-2.301843849	1.33E-11	1.82E-10	--	Protein mms22, partial [Trichoderma lentiforme]	-	-	-	-	-	-	GO:0009987//cellular process
Trire2_110620	2217	2055	1994	3649	3592	4497	108.05	115.51	94.76	185.38	158.53	198.03	106.1066667	180.6466667	0.767655331	1.34E-11	1.82E-10	--	NAD/FAD-binding-like protein [Trichoderma reesei QM6a]	-	-	-	-	-	-	GO:0044710//single-organism metabolic process
Trire2_73517	941	583	1162	223	321	261	20.73	14.81	24.96	5.12	6.4	5.19	20.16666667	5.57	-1.856223409	1.35E-11	1.84E-10	--	protein required for hyphal anastomosis [Trichoderma reesei RUT C-30]	-	-	-	-	GO:0000322//storage vacuole;GO:0012505//endomembrane system;GO:0044732//mitotic spindle pole body	-	GO:0000320//re-entry into mitotic cell cycle;GO:0010508//positive regulation of autophagy;GO:0010974//negative regulation of barrier septum assembly;GO:0044773//mitotic DNA damage checkpoint;GO:0061492//asymmetric protein localization to old or new spindle pole body
Trire2_28563	307	248	370	391	475	590	16.78	15.63	19.72	22.27	23.51	29.13	17.37666667	24.97	0.523044462	1.40E-11	1.90E-10	--	folliculin [Trichoderma arundinaceum]	-	-	-	-	-	-	-
Trire2_122567	260	214	252	322	396	420	17.79	16.89	16.81	22.97	24.54	25.97	17.16333333	24.49333333	0.513059356	1.41E-11	1.91E-10	--	bf930d67-a53e-4558-b6be-4b9e98d5c6a0 [Thermothielavioides terrestris]	-	-	-	-	-	-	-
Trire2_56129	238	235	240	476	424	465	12.11	13.78	11.9	25.24	19.53	21.37	12.59666667	22.04666667	0.807518527	1.42E-11	1.93E-10	hxkA	hexokinase [Trichoderma parareesei]	-	-	-	-	-	GO:0016773//phosphotransferase activity, alcohol group as acceptor;GO:0032550//purine ribonucleoside binding	GO:0006090//pyruvate metabolic process;GO:0016310//phosphorylation;GO:0044238//primary metabolic process
Trire2_120570	478	455	584	647	806	757	45.36	49.8	54.04	64	69.26	64.9	49.73333333	66.05333333	0.409418238	1.46E-11	1.98E-10	tsp-1	trna-splicing endonuclease subunit sen15 [Trichoderma arundinaceum]	-	-	-	-	-	-	GO:0090501//RNA phosphodiester bond hydrolysis
Trire2_81783	810	792	932	1117	1405	1517	44.17	49.81	49.56	63.49	69.38	74.74	47.84666667	69.20333333	0.53242311	1.47E-11	1.98E-10	--	gtpase activating protein [Rutstroemia sp. NJR-2017a BBW]	-	-	-	-	-	-	-
Trire2_5400	1216	585	1305	231	257	287	46.97	26.06	49.15	9.3	8.99	10.02	40.72666667	9.436666667	-2.109624491	1.54E-11	2.07E-10	ucp3	ArfGap-domain-containing protein [Trichoderma longibrachiatum ATCC 18648]	-	-	-	-	-	GO:0043169//cation binding	-
Trire2_37665	696	523	652	723	980	1019	35.83	31.05	32.72	38.79	45.68	47.39	33.2	43.95333333	0.404789339	1.56E-11	2.10E-10	--	glyoxal oxidase precursor [Trichoderma arundinaceum]	-	-	-	-	-	-	-
MSTRG.3531	21	13	20	39	72	61	0.94	0.68	0.86	1.8	2.96	2.42	0.826666667	2.393333333	1.533643723	1.63E-11	2.18E-10	--	hypothetical protein BBK36DRAFT_1181980 [Trichoderma citrinoviride]	-	-	-	-	-	-	-
Trire2_69656	28	31	30	65	84	83	3.42	4.37	3.58	8.29	9.3	9.17	3.79	8.92	1.234845862	1.70E-11	2.28E-10	--	MYND zinc finger protein [Trichoderma parareesei]	-	-	-	-	-	GO:0003824//catalytic activity	-
Trire2_71259	767	542	792	955	925	1116	26.08	21.26	26.26	33.85	28.48	34.29	24.53333333	32.20666667	0.392616086	1.79E-11	2.40E-10	SPCC1450.16c	triacylglycerol lipase [Trichoderma guizhouense]	Metabolism;Metabolism	Global and overview maps;Lipid metabolism	ko01100//Metabolic pathways;ko00561//Glycerolipid metabolism	K14675;K14675	GO:0043232//intracellular non-membrane-bounded organelle	GO:0071617//lysophospholipid acyltransferase activity	GO:0006641//triglyceride metabolic process;GO:0019954//asexual reproduction
MSTRG.4011	136	160	59	491	449	569	5.08	6.89	2.15	19.12	15.19	19.2	4.706666667	17.83666667	1.92206844	1.84E-11	2.46E-10	--	-	-	-	-	-	-	-	-
Trire2_122103	4318	5616	4249	10509	11076	12983	252.83	379.24	242.58	641.39	587.27	686.84	291.55	638.5	1.130943297	1.85E-11	2.47E-10	CAB4	Nucleotidylyl transferase [Trichoderma longibrachiatum ATCC 18648]	-	-	-	-	-	-	-
Trire2_108940	476	350	507	488	640	551	14	11.88	14.54	14.97	17.05	14.65	13.47333333	15.55666667	0.207426146	1.86E-11	2.48E-10	atrR	Zn2Cys6 transcriptional regulator [Trichoderma parareesei]	-	-	-	-	GO:0043231//intracellular membrane-bounded organelle	GO:0003676//nucleic acid binding;GO:0046914//transition metal ion binding	GO:0006355//regulation of transcription, DNA-templated
Trire2_77215	1426	1097	1416	1473	1835	1776	78.26	69.43	75.77	84.27	91.2	88.07	74.48666667	87.84666667	0.238005342	1.91E-11	2.54E-10	URC4	DUF1688-domain-containing protein [Trichoderma longibrachiatum ATCC 18648]	-	-	-	-	GO:0044424//intracellular part	-	-
Trire2_121351	1726	774	1832	252	436	253	42.23	21.84	43.71	6.43	9.66	5.59	35.92666667	7.226666667	-2.31365283	1.93E-11	2.57E-10	gls2	glycoside hydrolase family 31 [Trichoderma reesei QM6a]	Metabolism;Genetic Information Processing;Metabolism	Global and overview maps;Folding, sorting and degradation;Glycan biosynthesis and metabolism	ko01100//Metabolic pathways;ko04141//Protein processing in endoplasmic reticulum;ko00510//N-Glycan biosynthesis	K05546;K05546;K05546	GO:0043234//protein complex;GO:0044432//endoplasmic reticulum part	GO:0005488//binding;GO:0016772//transferase activity, transferring phosphorus-containing groups;GO:0090600//alpha-1,3-glucosidase activity	GO:0007275//multicellular organism development;GO:0009311//oligosaccharide metabolic process;GO:0042546//cell wall biogenesis;GO:0044237//cellular metabolic process
Trire2_119534	354	112	522	38	14	25	16	5.84	23	1.79	0.57	1.02	14.94666667	1.126666667	-3.729691127	1.98E-11	2.63E-10	--	uncharacterized protein TRIREDRAFT_119534 [Trichoderma reesei QM6a]	-	-	-	-	-	-	-
Trire2_79797	1910	1613	1982	2675	2601	3063	96.76	94.24	97.9	141.26	119.32	140.2	96.3	133.5933333	0.472240312	2.01E-11	2.66E-10	YOS1	protein OS-9 [Trichoderma harzianum]	Genetic Information Processing	Folding, sorting and degradation	ko04141//Protein processing in endoplasmic reticulum	K10088	-	GO:0005488//binding	-
Trire2_105911	298	397	389	708	751	877	29.78	45.76	37.91	73.76	67.97	79.19	37.81666667	73.64	0.961467424	2.07E-11	2.74E-10	--	phospholipase/carboxylesterase [Cordyceps javanica]	-	-	-	-	-	-	-
Trire2_82085	1059	783	972	1898	1675	1343	139.73	119.15	125.05	261.03	200.13	160.1	127.9766667	207.0866667	0.694353873	2.10E-11	2.77E-10	grx1	glutaredoxin [Trichoderma citrinoviride]	-	-	-	-	GO:0044444//cytoplasmic part	GO:0015036//disulfide oxidoreductase activity	GO:0010043//response to zinc ion;GO:0019725//cellular homeostasis;GO:0044710//single-organism metabolic process
Trire2_5787	5	5	6	25	57	32	0.24	0.28	0.28	1.24	2.46	1.38	0.266666667	1.693333333	2.666756592	2.18E-11	2.88E-10	GAP2	General amino-acid permease [Trichoderma lentiforme]	-	-	-	-	GO:0031224//intrinsic component of membrane	GO:0016491//oxidoreductase activity;GO:0046906//tetrapyrrole binding;GO:0046914//transition metal ion binding;GO:0046943//carboxylic acid transmembrane transporter activity	GO:0044710//single-organism metabolic process;GO:0044763//single-organism cellular process;GO:0046942//carboxylic acid transport
Trire2_124175	71	42	95	4	1	4	4.01	2.74	5.24	0.24	0.05	0.2	3.996666667	0.163333333	-4.612906099	2.23E-11	2.94E-10	--	glycoside hydrolase family 64 [Trichoderma reesei QM6a]	-	-	-	-	-	-	-
Trire2_120635	13387	12652	15352	19285	20431	23338	435.25	474.4	486.68	653.56	601.52	685.57	465.4433333	646.8833333	0.474900009	2.49E-11	3.28E-10	TKL1	transketolase-like protein [Trichoderma reesei QM6a]	Metabolism;Metabolism;Metabolism;Metabolism;Metabolism	Global and overview maps;Global and overview maps;Global and overview maps;Global and overview maps;Carbohydrate metabolism	ko01100//Metabolic pathways;ko01110//Biosynthesis of secondary metabolites;ko01230//Biosynthesis of amino acids;ko01200//Carbon metabolism;ko00030//Pentose phosphate pathway	K00615;K00615;K00615;K00615;K00615	GO:0043231//intracellular membrane-bounded organelle;GO:0044444//cytoplasmic part	GO:0016744//transferase activity, transferring aldehyde or ketonic groups;GO:0043169//cation binding	-
Trire2_22129	297	222	313	61	69	80	15.98	13.78	16.42	3.42	3.36	3.89	15.39333333	3.556666667	-2.113707997	2.57E-11	3.38E-10	--	glycoside hydrolase [Trichoderma reesei QM6a]	-	-	-	-	-	GO:0003824//catalytic activity	-
Trire2_108284	911	718	1037	1030	1236	1044	62.56	56.87	69.44	73.73	76.87	64.78	62.95666667	71.79333333	0.189490726	2.59E-11	3.40E-10	--	Triple functional domain protein [Rutstroemia sp. NJR-2017a WRK4]	-	-	-	-	-	-	-
Trire2_62100	6821	7166	7767	16773	14988	11532	830.32	1006.03	921.88	2128.25	1652.16	1268.34	919.41	1682.916667	0.872183477	2.63E-11	3.45E-10	hsp30	HSP20-like chaperone [Trichoderma reesei RUT C-30]	-	-	-	-	-	-	-
Trire2_121350	3314	3010	4431	983	1233	1207	616.81	646.11	804.13	190.71	207.81	202.97	689.0166667	200.4966667	-1.780960629	2.66E-11	3.48E-10	--	1, concanamycin induced c [Trichoderma arundinaceum]	-	-	-	-	-	-	-
Trire2_121251	39305	34857	37522	51229	61069	55925	1138.16	1164.08	1059.42	1546.27	1601.36	1463.17	1120.553333	1536.933333	0.455843271	2.72E-11	3.56E-10	--	cell wall protein [Trichoderma reesei QM6a]	-	-	-	-	-	-	-
Trire2_65292	420	265	494	83	113	121	17.23	12.54	19.76	3.55	4.2	4.49	16.51	4.08	-2.016699063	2.91E-11	3.79E-10	SID4	AMP-dependent synthetase and ligase [Trichoderma parareesei]	-	-	-	-	-	GO:0003824//catalytic activity	-
Trire2_124115	5676	3473	3753	958	814	1052	175.93	124.15	113.42	30.95	22.85	29.46	137.8333333	27.75333333	-2.312191866	3.08E-11	4.01E-10	acu-6	phosphoenolpyruvate carboxykinase [Trichoderma reesei QM6a]	Metabolism;Metabolism;Metabolism;Metabolism;Metabolism;Metabolism	Global and overview maps;Global and overview maps;Global and overview maps;Carbohydrate metabolism;Carbohydrate metabolism;Carbohydrate metabolism	ko01100//Metabolic pathways;ko01110//Biosynthesis of secondary metabolites;ko01200//Carbon metabolism;ko00010//Glycolysis / Gluconeogenesis;ko00620//Pyruvate metabolism;ko00020//Citrate cycle (TCA cycle)	K01610;K01610;K01610;K01610;K01610;K01610	GO:0044444//cytoplasmic part	GO:0000166//nucleotide binding;GO:0004518//nuclease activity;GO:0004611//phosphoenolpyruvate carboxykinase activity;GO:0016772//transferase activity, transferring phosphorus-containing groups;GO:0032550//purine ribonucleoside binding	GO:0006006//glucose metabolic process;GO:0006090//pyruvate metabolic process;GO:0006796//phosphate-containing compound metabolic process;GO:0090304//nucleic acid metabolic process
Trire2_108477	508	444	515	45	119	113	22.73	22.91	22.47	2.1	4.82	4.57	22.70333333	3.83	-2.567487834	3.32E-11	4.32E-10	mal1	glycoside hydrolase family 13 [Trichoderma reesei QM6a]	-	-	-	-	GO:0043231//intracellular membrane-bounded organelle;GO:0044444//cytoplasmic part	GO:0004564//beta-fructofuranosidase activity;GO:0043167//ion binding;GO:0090599//alpha-glucosidase activity	GO:0044238//primary metabolic process
Trire2_80813	269	118	328	31	49	18	6.84	3.46	8.13	0.82	1.13	0.41	6.143333333	0.786666667	-2.965197306	3.37E-11	4.38E-10	PPM2	LCM-domain-containing protein [Trichoderma reesei RUT C-30]	-	-	-	-	GO:0044444//cytoplasmic part	GO:0008173//RNA methyltransferase activity;GO:0016491//oxidoreductase activity	GO:0001510//RNA methylation;GO:0006400//tRNA modification;GO:0007275//multicellular organism development
Trire2_76601	93	57	79	0	0	0	4.18	2.95	3.46	0	0	0	3.53	0.001	-11.78545247	3.41E-11	4.42E-10	SUOX	sulfite oxidase [Trichoderma reesei QM6a]	Metabolism;Metabolism	Global and overview maps;Energy metabolism	ko01100//Metabolic pathways;ko00920//Sulfur metabolism	K00387;K00387	-	GO:0003824//catalytic activity;GO:0046914//transition metal ion binding	GO:0044710//single-organism metabolic process
Trire2_112413	265	204	313	301	381	352	8.68	7.71	10	10.28	11.3	10.42	8.796666667	10.66666667	0.278080554	3.71E-11	4.80E-10	RAD3	DNA excision repair helicase [Trichoderma reesei QM6a]	Genetic Information Processing;Genetic Information Processing	Replication and repair;Transcription	ko03420//Nucleotide excision repair;ko03022//Basal transcription factors	K10844;K10844	GO:0000109//nucleotide-excision repair complex;GO:0032806//carboxy-terminal domain protein kinase complex;GO:0044444//cytoplasmic part	GO:0003677//DNA binding;GO:0004003//ATP-dependent DNA helicase activity;GO:0032550//purine ribonucleoside binding;GO:0051536//iron-sulfur cluster binding	GO:0000019//regulation of mitotic recombination;GO:0006281//DNA repair;GO:0006357//regulation of transcription from RNA polymerase II promoter;GO:0010528//regulation of transposition;GO:0032508//DNA duplex unwinding;GO:0090305//nucleic acid phosphodiester bond hydrolysis
Trire2_74498	3001	2347	3559	3201	3762	4047	144.89	130.68	167.54	161.09	164.47	176.54	147.7033333	167.3666667	0.180309839	3.85E-11	4.98E-10	tif212	translation initiation factor 2 beta subunit (Interpro motif IF5) [Trichoderma parareesei]	Genetic Information Processing	Translation	ko03013//RNA transport	K03238	GO:0043234//protein complex;GO:0070993//translation preinitiation complex	GO:0004175//endopeptidase activity;GO:0005515//protein binding;GO:0008135//translation factor activity, RNA binding;GO:0044822//poly(A) RNA binding;GO:0046914//transition metal ion binding	GO:0006412//translation;GO:0022618//ribonucleoprotein complex assembly
Trire2_80922	5036	3309	4834	4616	5546	5248	672.53	509.63	629.44	642.55	670.68	633.22	603.8666667	648.8166667	0.103580841	3.95E-11	5.10E-10	ATX1	iron/copper transporter, partial [Trichoderma harzianum]	-	-	-	-	GO:0043231//intracellular membrane-bounded organelle;GO:0044444//cytoplasmic part	GO:0005507//copper ion binding	GO:0006979//response to oxidative stress;GO:0034756//regulation of iron ion transport;GO:0046916//cellular transition metal ion homeostasis
Trire2_123978	57	31	74	117	139	90	2.09	1.31	2.65	4.48	4.62	2.99	2.016666667	4.03	0.998807197	4.01E-11	5.17E-10	MOX	alcohol oxidase [Trichoderma reesei QM6a]	Metabolism;Metabolism;Metabolism	Global and overview maps;Global and overview maps;Energy metabolism	ko01100//Metabolic pathways;ko01200//Carbon metabolism;ko00680//Methane metabolism	K17066;K17066;K17066	-	GO:0016614//oxidoreductase activity, acting on CH-OH group of donors	-
Trire2_23462	495	357	606	122	177	123	9.31	7.74	11.11	2.39	3.01	2.09	9.386666667	2.496666667	-1.91060971	4.05E-11	5.22E-10	--	thermotolerance [Trichoderma arundinaceum]	-	-	-	-	GO:0043229//intracellular organelle;GO:0044444//cytoplasmic part	GO:0097159//organic cyclic compound binding;GO:1901363//heterocyclic compound binding	GO:0009987//cellular process
Trire2_55362	98429	97486	101296	191995	190866	150957	3756.55	4290.86	3769.48	7637.81	6596.36	5205.36	3938.963333	6479.843333	0.718142945	4.06E-11	5.22E-10	hsps-1	HSP70 [Trichoderma reesei]	Genetic Information Processing;Genetic Information Processing;Cellular Processes;Organismal Systems	Transcription;Folding, sorting and degradation;Transport and catabolism;Aging	ko03040//Spliceosome;ko04141//Protein processing in endoplasmic reticulum;ko04144//Endocytosis;ko04213//Longevity regulating pathway - multiple species	K03283;K03283;K03283;K03283	GO:0044464//cell part	GO:0016628//oxidoreductase activity, acting on the CH-CH group of donors, NAD or NADP as acceptor;GO:0032550//purine ribonucleoside binding	GO:0007275//multicellular organism development;GO:0044710//single-organism metabolic process
Trire2_123809	192	108	237	279	279	278	8.33	5.41	10.03	12.62	10.97	10.9	7.923333333	11.49666667	0.537036226	4.10E-11	5.26E-10	YBR241C	MFS permease [Trichoderma parareesei]	-	-	-	-	GO:0031224//intrinsic component of membrane	GO:0022857//transmembrane transporter activity	GO:0044763//single-organism cellular process;GO:0044765//single-organism transport
Trire2_21468	4498	3549	4604	4938	5877	5103	366.77	333.74	366.04	419.7	433.95	375.95	355.5166667	409.8666667	0.205237469	4.10E-11	5.26E-10	--	HFB protein [Trichoderma parareesei]	-	-	-	-	-	-	-
Trire2_108261	293	244	315	37	86	62	47.04	45.17	49.31	6.19	12.5	8.99	47.17333333	9.226666667	-2.354090105	4.11E-11	5.27E-10	--	SSCRP protein [Trichoderma parareesei]	-	-	-	-	-	-	-
Trire2_111357	321	285	414	58	93	98	19.31	19.77	24.28	3.64	5.07	5.33	21.12	4.68	-2.1740294	4.19E-11	5.36E-10	imqH	FAD-dependent oxidoreductase [Trichoderma parareesei]	Metabolism;Cellular Processes;Metabolism;Metabolism	Global and overview maps;Transport and catabolism;Amino acid metabolism;Amino acid metabolism	ko01100//Metabolic pathways;ko04146//Peroxisome;ko00260//Glycine, serine and threonine metabolism;ko00310//Lysine degradation	K00306;K00306;K00306;K00306	-	-	GO:0034641//cellular nitrogen compound metabolic process;GO:0044710//single-organism metabolic process
Trire2_120365	111	94	100	211	202	412	7.26	7.09	6.38	14.39	11.97	24.35	6.91	16.90333333	1.290550158	4.23E-11	5.40E-10	--	Basic-Leucine zipper transcription factor [Trichoderma reesei QM6a]	-	-	-	-	-	-	-
Trire2_6005	571	325	690	599	831	691	29.16	19.14	34.35	31.88	38.43	31.88	27.55	34.06333333	0.306167301	4.53E-11	5.77E-10	YIL166C	MFS general substrate transporter [Trichoderma longibrachiatum ATCC 18648]	-	-	-	-	-	-	GO:0044763//single-organism cellular process
Trire2_81136	2945	2953	3413	4482	4878	5842	346.98	401.26	392.09	550.44	520.45	621.9	380.11	564.2633333	0.569951624	4.63E-11	5.89E-10	PMP3	plasma membrane proteolipid 3 [Fusarium oxysporum f. sp. lycopersici 4287]	-	-	-	-	GO:0031224//intrinsic component of membrane;GO:0044424//intracellular part	-	GO:0007275//multicellular organism development;GO:0051234//establishment of localization
Trire2_109285	342	277	455	404	525	487	15.17	14.17	19.68	18.68	21.09	19.52	16.34	19.76333333	0.274418313	4.65E-11	5.91E-10	--	only prolin and serin are matching in the corresponding protein [Purpureocillium lilacinum]	-	-	-	-	-	-	-
Trire2_121629	2959	1637	2777	699	926	785	120.45	76.85	110.22	29.66	34.13	28.87	102.5066667	30.88666667	-1.730661654	4.75E-11	6.03E-10	apdG	acyl-CoA dehydrogenase [Trichoderma parareesei]	-	-	-	-	-	GO:0000166//nucleotide binding;GO:0016627//oxidoreductase activity, acting on the CH-CH group of donors;GO:0046906//tetrapyrrole binding	GO:0044710//single-organism metabolic process
Trire2_68122	12	9	9	29	48	65	0.63	0.55	0.46	1.6	2.3	3.1	0.546666667	2.333333333	2.093659107	4.87E-11	6.17E-10	SPBC1683.12	MFS permease [Trichoderma parareesei]	-	-	-	-	GO:0031224//intrinsic component of membrane	GO:0015215//nucleotide transmembrane transporter activity	GO:0006835//dicarboxylic acid transport;GO:0015890//nicotinamide mononucleotide transport;GO:0044763//single-organism cellular process
Trire2_62871	1003	1032	773	1873	2005	2456	84.74	100.56	63.68	164.95	153.4	187.49	82.99333333	168.6133333	1.022651266	5.01E-11	6.34E-10	POF1	Nucleotidylyl transferase [Trichoderma reesei RUT C-30]	Metabolism;Metabolism	Global and overview maps;Metabolism of cofactors and vitamins	ko01100//Metabolic pathways;ko00760//Nicotinate and nicotinamide metabolism	K19785;K19785	GO:0043231//intracellular membrane-bounded organelle;GO:0044444//cytoplasmic part	GO:0017111//nucleoside-triphosphatase activity	GO:0009435//NAD biosynthetic process;GO:0016049//cell growth;GO:0036267//invasive filamentous growth;GO:0043161//proteasome-mediated ubiquitin-dependent protein catabolic process
Trire2_76200	399	162	634	42	70	62	27.87	13.05	43.19	3.06	4.43	3.91	28.03666667	3.8	-2.883243511	5.07E-11	6.42E-10	--	dipeptidase 1 precursor protein [Rutstroemia sp. NJR-2017a WRK4]	-	-	-	-	-	-	-
Trire2_103487	1115	577	1113	156	259	279	105.29	62.84	102.48	15.35	22.15	23.8	90.20333333	20.43333333	-2.142256174	5.21E-11	6.57E-10	--	glutathione S transferase [Trichoderma parareesei]	-	-	-	-	-	-	-
Trire2_74624	985	817	1045	1223	1315	1300	23.64	22.61	24.45	30.59	28.58	28.19	23.56666667	29.12	0.305262641	5.21E-11	6.57E-10	mug60	KH domain-containing protein [Trichoderma lentiforme]	-	-	-	-	GO:0005816//spindle pole body;GO:0030529//intracellular ribonucleoprotein complex;GO:0043231//intracellular membrane-bounded organelle;GO:0044444//cytoplasmic part	GO:0003676//nucleic acid binding	-
Trire2_120873	9	6	16	38	45	41	0.33	0.25	0.57	1.46	1.5	1.36	0.383333333	1.44	1.909397451	5.23E-11	6.58E-10	PCH_Pc12g07500	glycoside hydrolase family 71 [Trichoderma reesei QM6a]	-	-	-	-	-	GO:0016798//hydrolase activity, acting on glycosyl bonds	-
MSTRG.3169	172	104	167	22	38	26	3.03	2.11	2.87	0.4	0.61	0.41	2.67	0.473333333	-2.495911313	5.27E-11	6.62E-10	--	ankyrin repeat [Trichoderma arundinaceum]	-	-	-	-	GO:0005634//nucleus	-	GO:0044238//primary metabolic process;GO:0044260//cellular macromolecule metabolic process;GO:0044763//single-organism cellular process;GO:0050794//regulation of cellular process
Trire2_108988	3079	3465	3192	5331	6619	6077	140.47	182.31	141.99	253.51	273.45	250.49	154.9233333	259.15	0.742232946	5.27E-11	6.62E-10	--	hydroxyproline-rich glyco dz-hrgp [Trichoderma arundinaceum]	-	-	-	-	GO:0044464//cell part	-	-
Trire2_79694	213	222	226	360	394	449	11.72	14.08	12.12	20.64	19.62	22.31	12.64	20.85666667	0.72251214	5.40E-11	6.77E-10	fap1	FAD dependent oxidoreductase [Trichoderma reesei RUT C-30]	Metabolism;Cellular Processes;Metabolism;Metabolism	Global and overview maps;Transport and catabolism;Amino acid metabolism;Amino acid metabolism	ko01100//Metabolic pathways;ko04146//Peroxisome;ko00260//Glycine, serine and threonine metabolism;ko00310//Lysine degradation	K00306;K00306;K00306;K00306	-	GO:0016491//oxidoreductase activity	-
Trire2_49992	230	229	299	407	392	479	11.78	13.53	14.94	21.74	18.19	22.17	13.41666667	20.7	0.625604485	5.42E-11	6.79E-10	BTN1	batten's disease protein Cln3 [Trichoderma longibrachiatum ATCC 18648]	-	-	-	-	GO:0000322//storage vacuole;GO:0005774//vacuolar membrane;GO:0031224//intrinsic component of membrane;GO:0060187//cell pole	-	GO:0006812//cation transport;GO:0006865//amino acid transport;GO:0006996//organelle organization;GO:0007034//vacuolar transport;GO:0008104//protein localization;GO:0016192//vesicle-mediated transport;GO:0031580//membrane raft distribution;GO:0051452//intracellular pH reduction
Trire2_107369	894	666	1102	227	352	248	12.58	10.81	15.12	3.33	4.49	3.15	12.83666667	3.656666667	-1.811669597	5.68E-11	7.10E-10	LTE1	guanine nucleotide exchange factor-like protein [Trichoderma reesei QM6a]	-	-	-	-	-	-	GO:0044763//single-organism cellular process;GO:0050794//regulation of cellular process
Trire2_81110	6100	4077	6153	7454	10003	6150	67.2	51.8	66.09	85.59	99.78	61.21	61.69666667	82.19333333	0.413828836	5.89E-11	7.36E-10	cut6	acetyl-CoA carboxylase [Trichoderma reesei QM6a]	Metabolism;Metabolism;Metabolism;Metabolism;Metabolism;Metabolism;Metabolism	Global and overview maps;Global and overview maps;Carbohydrate metabolism;Global and overview maps;Carbohydrate metabolism;Lipid metabolism;Biosynthesis of other secondary metabolites	ko01100//Metabolic pathways;ko01110//Biosynthesis of secondary metabolites;ko00620//Pyruvate metabolism;ko01212//Fatty acid metabolism;ko00640//Propanoate metabolism;ko00061//Fatty acid biosynthesis;ko00254//Aflatoxin biosynthesis	K11262;K11262;K11262;K11262;K11262;K11262;K11262	GO:0005774//vacuolar membrane	GO:0016421//CoA carboxylase activity;GO:0016879//ligase activity, forming carbon-nitrogen bonds;GO:0032550//purine ribonucleoside binding;GO:0043169//cation binding	GO:0001676//long-chain fatty acid metabolic process;GO:0006886//intracellular protein transport
Trire2_122043	1013	544	1178	1267	1269	1310	20.72	12.83	23.49	27.01	23.51	24.21	19.01333333	24.91	0.389713541	5.96E-11	7.43E-10	ATP7B	heavy metal translocatin [Trichoderma longibrachiatum ATCC 18648]	-	-	-	-	GO:0005774//vacuolar membrane;GO:0030658//transport vesicle membrane;GO:0031224//intrinsic component of membrane	GO:0019829//cation-transporting ATPase activity;GO:0032550//purine ribonucleoside binding;GO:0046914//transition metal ion binding	GO:0035434//copper ion transmembrane transport;GO:0043474//pigment metabolic process involved in pigmentation;GO:0046916//cellular transition metal ion homeostasis
Trire2_106657	51	26	60	133	130	78	1.83	1.07	2.1	4.97	4.22	2.52	1.666666667	3.903333333	1.227741076	5.98E-11	7.45E-10	--	Zn2Cys6 transcriptional regulator [Trichoderma guizhouense]	-	-	-	-	-	-	-
Trire2_108663	222	127	206	29	46	44	45.25	29.86	40.95	6.16	8.49	8.1	38.68666667	7.583333333	-2.350932384	6.07E-11	7.55E-10	--	SSCRP protein [Trichoderma parareesei]	-	-	-	-	-	-	-
Trire2_122778	1430	1235	1433	1711	2056	2211	96.66	96.27	94.44	120.55	125.84	135.03	95.79	127.14	0.408471035	6.12E-11	7.60E-10	gld2	glycerol dehydrogenase [Trichoderma reesei QM6a]	-	-	-	-	GO:0044464//cell part	GO:0016616//oxidoreductase activity, acting on the CH-OH group of donors, NAD or NADP as acceptor	GO:0007275//multicellular organism development;GO:0019400//alditol metabolic process
Trire2_81259	1609	1315	1815	2131	2161	2908	76.11	71.74	83.71	105.07	92.56	124.28	77.18666667	107.3033333	0.475271333	6.28E-11	7.79E-10	mdm28	LETM1-domain-containing protein [Trichoderma citrinoviride]	Cellular Processes	Transport and catabolism	ko04139//Mitophagy - yeast	K17800	-	-	-
Trire2_39755	137	147	199	273	275	285	10.29	12.73	14.57	21.37	18.7	19.34	12.53	19.80333333	0.660356873	6.34E-11	7.85E-10	--	glycoside hydrolase family 16, partial [Trichoderma reesei QM6a]	-	-	-	-	-	GO:0003824//catalytic activity	GO:0044238//primary metabolic process
Trire2_44868	29962	27528	23077	44894	53499	54862	762.46	807.9	572.6	1190.82	1232.83	1261.39	714.32	1228.346667	0.782075358	6.39E-11	7.90E-10	CHO2	phosphatidylethanolamine N-methyltransferase [Trichoderma longibrachiatum ATCC 18648]	Metabolism;Metabolism;Metabolism	Global and overview maps;Global and overview maps;Lipid metabolism	ko01100//Metabolic pathways;ko01110//Biosynthesis of secondary metabolites;ko00564//Glycerophospholipid metabolism	K16369;K16369;K16369	GO:0031224//intrinsic component of membrane	GO:0004497//monooxygenase activity;GO:0008168//methyltransferase activity	GO:0006644//phospholipid metabolic process;GO:0018205//peptidyl-lysine modification;GO:0046165//alcohol biosynthetic process
Trire2_52349	659	285	764	110	113	132	32.16	16.04	36.35	5.6	4.99	5.82	28.18333333	5.47	-2.365229516	6.40E-11	7.90E-10	--	60S ribosomal protein L16 [Tolypocladium paradoxum]	-	-	-	-	-	-	-
Trire2_81700	752	735	766	1142	1237	1355	41.45	46.72	41.17	65.61	61.74	67.48	43.11333333	64.94333333	0.591047326	6.58E-11	8.12E-10	pmi1	mannose-6-phosphate isomerase [Trichoderma reesei QM6a]	Metabolism;Metabolism;Metabolism;Metabolism	Global and overview maps;Global and overview maps;Carbohydrate metabolism;Carbohydrate metabolism	ko01100//Metabolic pathways;ko01110//Biosynthesis of secondary metabolites;ko00520//Amino sugar and nucleotide sugar metabolism;ko00051//Fructose and mannose metabolism	K01809;K01809;K01809;K01809	GO:0043231//intracellular membrane-bounded organelle;GO:0044444//cytoplasmic part	GO:0016861//intramolecular oxidoreductase activity, interconverting aldoses and ketoses;GO:0046914//transition metal ion binding	GO:0006464//cellular protein modification process;GO:0009101//glycoprotein biosynthetic process;GO:0009226//nucleotide-sugar biosynthetic process;GO:0044723//single-organism carbohydrate metabolic process
Trire2_105860	25	16	21	48	76	52	1.81	1.34	1.48	3.62	4.98	3.4	1.543333333	4	1.373950307	6.60E-11	8.13E-10	--	membrane protein [Cordyceps javanica]	-	-	-	-	-	-	-
Trire2_1925	13598	16841	10201	34262	35569	39808	946.52	1351.94	692.34	2485.88	2242	2503.55	996.9333333	2410.476667	1.273749527	6.63E-11	8.16E-10	SCS7	fatty acid hydroxylase, Cytb5, SUR2-type hydroxylase/desaturase, catalytic region [Trichoderma parareesei]	-	-	-	-	GO:0031224//intrinsic component of membrane;GO:0043231//intracellular membrane-bounded organelle	GO:0016491//oxidoreductase activity;GO:0046906//tetrapyrrole binding;GO:0046914//transition metal ion binding	GO:0006631//fatty acid metabolic process;GO:0006673//inositolphosphoceramide metabolic process
Trire2_67778	6	5	10	38	40	30	0.63	0.61	1.03	4.19	3.83	2.87	0.756666667	3.63	2.262239751	6.76E-11	8.31E-10	--	Hydroxysteroid 17-beta dehydrogenase 11 [Trichoderma parareesei]	-	-	-	-	-	GO:0003824//catalytic activity	GO:0044710//single-organism metabolic process
Trire2_107260	456	517	638	938	881	1048	18.68	24.43	25.48	40.05	32.68	38.79	22.86333333	37.17333333	0.701232306	7.06E-11	8.66E-10	--	Protein LCHN [Trichoderma lentiforme]	-	-	-	-	-	-	-
Trire2_106636	69	55	48	105	136	134	3.29	3.03	2.23	5.23	5.88	5.78	2.85	5.63	0.982173003	7.33E-11	8.98E-10	--	rho-gtpase-activating 6 [Trichoderma arundinaceum]	-	-	-	-	-	-	-
Trire2_76075	608	398	600	130	153	180	66.64	50.31	64.12	14.85	15.19	17.83	60.35666667	15.95666667	-1.919353827	7.64E-11	9.34E-10	--	methyltransferase-like [Tolypocladium capitatum]	-	-	-	-	-	-	-
Trire2_112392	12	8	11	35	52	36	1.39	1.07	1.25	4.24	5.47	3.78	1.236666667	4.496666667	1.862399256	7.88E-11	9.62E-10	TRIREDRAFT_74223	glycoside hydrolase family 18 [Trichoderma reesei QM6a]	-	-	-	-	-	GO:0030247//polysaccharide binding;GO:0097599//xylanase activity	GO:0000272//polysaccharide catabolic process
Trire2_4886	508	272	612	79	126	51	7.08	4.37	8.32	1.15	1.59	0.64	6.59	1.126666667	-2.548217719	8.38E-11	1.02E-09	--	Ankyrin repeat domain-containing protein [Tolypocladium capitatum]	-	-	-	-	-	-	-
Trire2_79487	1084	911	1099	1258	1558	1352	74.25	71.96	73.4	89.81	96.63	83.67	73.20333333	90.03666667	0.298603303	8.53E-11	1.04E-09	Mpdu1	Mannose-P-dolichol utilization defect 1 protein [Trichoderma parareesei]	-	-	-	-	-	-	-
Trire2_6011	1482	1312	1400	2085	2190	2220	41.24	42.11	37.99	60.48	55.19	55.82	40.44666667	57.16333333	0.499069235	8.67E-11	1.05E-09	YOR022C	DDHD domain-containing protein [Trichoderma reesei RUT C-30]	-	-	-	-	GO:0043231//intracellular membrane-bounded organelle;GO:0044444//cytoplasmic part	GO:0043169//cation binding	-
Trire2_38080	986	929	898	1833	1536	2070	55.91	60.75	49.65	108.33	78.86	106.04	55.43666667	97.74333333	0.818157793	8.90E-11	1.08E-09	--	C2H2 transcriptional regulator [Trichoderma parareesei]	-	-	-	-	-	GO:0043169//cation binding	-
Trire2_70933	12	12	5	30	60	76	0.64	0.74	0.26	1.67	2.91	3.67	0.546666667	2.75	2.330698305	9.19E-11	1.12E-09	SPAC11D3.18c	MFS general substrate transporter [Trichoderma reesei RUT C-30]	-	-	-	-	-	-	GO:0044763//single-organism cellular process
Trire2_28409	84	125	79	236	278	303	5.74	9.85	5.26	16.8	17.2	18.7	6.95	17.56666667	1.337755578	9.73E-11	1.18E-09	SPBC1271.10c	MFS general substrate transporter [Trichoderma reesei RUT C-30]	-	-	-	-	-	-	GO:0044763//single-organism cellular process
Trire2_65774	2262	1215	2288	494	715	485	89.8	55.63	88.56	20.44	25.7	17.4	77.99666667	21.18	-1.88070988	9.76E-11	1.18E-09	HSPA12A	actin-like ATPase domain-containing protein [Trichoderma reesei RUT C-30]	-	-	-	-	-	GO:0032550//purine ribonucleoside binding	-
Trire2_52841	700	453	884	177	246	204	17.1	12.76	21.05	4.51	5.44	4.5	16.97	4.816666667	-1.816879573	1.00E-10	1.21E-09	CTF1-ALPHA	Zn2Cys6 transcriptional regulator [Trichoderma parareesei]	-	-	-	-	GO:0043231//intracellular membrane-bounded organelle	GO:0000975//regulatory region DNA binding;GO:0003700//transcription factor activity, sequence-specific DNA binding;GO:0046914//transition metal ion binding	GO:0001676//long-chain fatty acid metabolic process;GO:0006357//regulation of transcription from RNA polymerase II promoter;GO:0009062//fatty acid catabolic process
Trire2_70305	1343	836	1662	378	462	388	47.65	34.2	57.49	13.98	14.84	12.44	46.44666667	13.75333333	-1.755793742	1.02E-10	1.24E-09	SUP35	translation release factor eRF3 [Trichoderma reesei QM6a]	Genetic Information Processing	Translation	ko03015//mRNA surveillance pathway	K03267	GO:0036464//cytoplasmic ribonucleoprotein granule;GO:0043234//protein complex	GO:0008079//translation termination factor activity;GO:0017111//nucleoside-triphosphatase activity;GO:0032550//purine ribonucleoside binding	GO:0000956//nuclear-transcribed mRNA catabolic process;GO:0006415//translational termination;GO:0007275//multicellular organism development
Trire2_121411	3891	4937	3352	9341	10318	9786	250.9	367.14	210.75	627.83	602.48	570.13	276.2633333	600.1466667	1.119271021	1.05E-10	1.26E-09	--	glc8 [Trichoderma arundinaceum]	-	-	-	-	-	-	GO:0007275//multicellular organism development;GO:0044237//cellular metabolic process;GO:0050790//regulation of catalytic activity;GO:0050794//regulation of cellular process
Trire2_4231	2688	4339	1837	29596	26917	31976	124.4	231.59	82.89	1427.69	1128.04	1337.04	146.2933333	1297.59	3.148898675	1.06E-10	1.28E-09	sre	Zn-finger gata type domain-containing protein [Trichoderma reesei QM6a]	-	-	-	-	GO:0043231//intracellular membrane-bounded organelle	GO:0000982//transcription factor activity, RNA polymerase II core promoter proximal region sequence-specific binding;GO:0003677//DNA binding;GO:0046914//transition metal ion binding	GO:0033217//regulation of transcription from RNA polymerase II promoter in response to iron ion starvation
Trire2_78823	1379	895	1464	1962	2070	1448	34.86	26.09	36.09	51.7	47.39	33.07	32.34666667	44.05333333	0.445634136	1.06E-10	1.28E-09	TCP11L2	T-complex protein [Trichoderma lentiforme]	-	-	-	-	-	-	-
Trire2_47268	329	254	419	73	114	68	9.58	8.53	11.9	2.22	3.01	1.79	10.00333333	2.34	-2.095900383	1.08E-10	1.30E-09	bglF	beta-glucosidase [Trichoderma reesei]	Metabolism;Metabolism;Metabolism;Metabolism	Global and overview maps;Global and overview maps;Carbohydrate metabolism;Metabolism of other amino acids	ko01100//Metabolic pathways;ko01110//Biosynthesis of secondary metabolites;ko00500//Starch and sucrose metabolism;ko00460//Cyanoamino acid metabolism	K01188;K01188;K01188;K01188	-	GO:0015926//glucosidase activity	GO:0030243//cellulose metabolic process
Trire2_80332	509	336	536	668	626	609	27.64	21.04	28.38	37.81	30.78	29.88	25.68666667	32.82333333	0.353702072	1.10E-10	1.31E-09	--	mitochondrial carrier [Trichoderma longibrachiatum ATCC 18648]	-	-	-	-	GO:0031224//intrinsic component of membrane	-	-
Trire2_58466	5	3	4	40	28	28	0.38	0.26	0.3	3.19	1.94	1.93	0.313333333	2.353333333	2.908935522	1.10E-10	1.31E-09	adhA	GroES-like protein [Trichoderma longibrachiatum ATCC 18648]	-	-	-	-	-	GO:0003824//catalytic activity;GO:0043169//cation binding	GO:0044710//single-organism metabolic process
Trire2_43831	1645	913	1735	354	551	405	29.31	18.76	30.15	6.58	8.89	6.52	26.07333333	7.33	-1.830689932	1.11E-10	1.33E-09	DRS2	phospholipid-translocating P-type ATPase [Trichoderma parareesei]	-	-	-	-	GO:0031224//intrinsic component of membrane;GO:0031984//organelle subcompartment;GO:0043231//intracellular membrane-bounded organelle	GO:0003824//catalytic activity;GO:0005548//phospholipid transporter activity;GO:0008324//cation transmembrane transporter activity;GO:0032550//purine ribonucleoside binding;GO:0046872//metal ion binding	GO:0015031//protein transport;GO:0015914//phospholipid transport;GO:0022618//ribonucleoprotein complex assembly;GO:0048193//Golgi vesicle transport
Trire2_76238	3023	2651	2769	5014	4424	7169	64.83	65.57	57.9	112.08	85.92	138.91	62.76666667	112.3033333	0.839330251	1.12E-10	1.34E-09	PMA1	plasma membrane H+-ATPase [Trichoderma reesei RUT C-30]	Metabolism;Metabolism	Global and overview maps;Energy metabolism	ko01100//Metabolic pathways;ko00190//Oxidative phosphorylation	K01535;K01535	GO:0031224//intrinsic component of membrane	GO:0015078//hydrogen ion transmembrane transporter activity;GO:0015662//ATPase activity, coupled to transmembrane movement of ions, phosphorylative mechanism;GO:0032550//purine ribonucleoside binding;GO:0043169//cation binding	GO:0009152//purine ribonucleotide biosynthetic process;GO:0015992//proton transport
Trire2_123674	38	24	36	56	83	84	1.59	1.15	1.46	2.44	3.14	3.17	1.4	2.916666667	1.058893689	1.12E-10	1.34E-09	--	uncharacterized protein TRIREDRAFT_123674 [Trichoderma reesei QM6a]	-	-	-	-	-	-	-
Trire2_104890	194	160	234	319	280	343	16.23	15.44	19.09	27.82	21.21	25.93	16.92	24.98666667	0.562428884	1.15E-10	1.37E-09	pho2	4-nitrophenylphosphatase [Trichoderma reesei RUT C-30]	-	-	-	-	GO:0043231//intracellular membrane-bounded organelle;GO:0044444//cytoplasmic part	GO:0016791//phosphatase activity;GO:0046914//transition metal ion binding	GO:0006464//cellular protein modification process;GO:0006796//phosphate-containing compound metabolic process;GO:0018960//4-nitrophenol metabolic process;GO:0044710//single-organism metabolic process
Trire2_81824	671	706	663	1366	1161	1610	21.57	26.17	20.78	45.77	33.8	46.76	22.84	42.11	0.882600225	1.19E-10	1.42E-09	met11	methylenetetrahydrofolate reductase [Trichoderma reesei QM6a]	Metabolism;Metabolism;Metabolism	Global and overview maps;Global and overview maps;Metabolism of cofactors and vitamins	ko01100//Metabolic pathways;ko01200//Carbon metabolism;ko00670//One carbon pool by folate	K00297;K00297;K00297	-	GO:0016491//oxidoreductase activity	GO:0000097//sulfur amino acid biosynthetic process;GO:0006730//one-carbon metabolic process
MSTRG.1	2072	1527	2260	576	834	617	39.71	33.75	42.24	11.51	14.48	10.68	38.56666667	12.22333333	-1.657716693	1.22E-10	1.44E-09	--	hypothetical-protein [Trichoderma parareesei]	-	-	-	-	-	-	-
Trire2_80432	1176	837	1394	364	448	386	35.73	29.33	41.3	11.53	12.33	10.6	35.45333333	11.48666667	-1.625961076	1.22E-10	1.44E-09	mdr2	P-loop containing nucleoside triphosphate hydrolase protein [Trichoderma longibrachiatum ATCC 18648]	-	-	-	-	GO:0031224//intrinsic component of membrane;GO:0043231//intracellular membrane-bounded organelle	GO:0032550//purine ribonucleoside binding;GO:0042626//ATPase activity, coupled to transmembrane movement of substances	GO:0007275//multicellular organism development;GO:0015893//drug transport;GO:0044763//single-organism cellular process
Trire2_109123	465	371	477	684	608	827	23.56	21.68	23.56	36.12	27.89	37.85	22.93333333	33.95333333	0.566107152	1.26E-10	1.50E-09	--	Transcriptional regulatory protein rxt2 [Escovopsis weberi]	-	-	-	-	-	-	-
Trire2_74453	1195	899	1364	1179	1431	1415	94.25	81.77	104.89	96.92	102.2	100.83	93.63666667	99.98333333	0.094614048	1.27E-10	1.50E-09	mmgB	3-hydroxyacyl-CoA dehydrogenase [Trichoderma parareesei]	Metabolism;Metabolism;Metabolism;Metabolism	Global and overview maps;Global and overview maps;Amino acid metabolism;Carbohydrate metabolism	ko01100//Metabolic pathways;ko01200//Carbon metabolism;ko00360//Phenylalanine metabolism;ko00650//Butanoate metabolism	K00074;K00074;K00074;K00074	-	GO:0016616//oxidoreductase activity, acting on the CH-OH group of donors, NAD or NADP as acceptor;GO:0043168//anion binding;GO:0048037//cofactor binding	GO:0032787//monocarboxylic acid metabolic process
Trire2_3779	544	382	706	135	199	136	6.27	5.08	7.93	1.62	2.08	1.42	6.426666667	1.706666667	-1.912889336	1.31E-10	1.55E-09	pol2	DNA polymerase epsilon, catalytic subunit A [Trichoderma reesei QM6a]	Genetic Information Processing;Genetic Information Processing;Genetic Information Processing	Replication and repair;Replication and repair;Replication and repair	ko03420//Nucleotide excision repair;ko03030//DNA replication;ko03410//Base excision repair	K02324;K02324;K02324	GO:0000109//nucleotide-excision repair complex;GO:0044427//chromosomal part	GO:0008296//3'-5'-exodeoxyribonuclease activity;GO:0034061//DNA polymerase activity;GO:0036094//small molecule binding;GO:0043566//structure-specific DNA binding;GO:0046914//transition metal ion binding	GO:0000076//DNA replication checkpoint;GO:0000726//non-recombinational repair;GO:0006271//DNA strand elongation involved in DNA replication;GO:0006308//DNA catabolic process;GO:0006310//DNA recombination;GO:0007062//sister chromatid cohesion;GO:0019985//translesion synthesis;GO:0031935//regulation of chromatin silencing;GO:0044773//mitotic DNA damage checkpoint;GO:0070199//establishment of protei…
Trire2_78049	320	183	369	323	451	396	7.62	5.03	8.57	8.02	9.73	8.52	7.073333333	8.756666667	0.307991544	1.32E-10	1.56E-09	ria1	elongation factor Tu (G) [Trichoderma parareesei]	Genetic Information Processing	Translation	ko03008//Ribosome biogenesis in eukaryotes	K14536	GO:0044444//cytoplasmic part	GO:0008135//translation factor activity, RNA binding;GO:0017111//nucleoside-triphosphatase activity;GO:0032550//purine ribonucleoside binding	GO:0007275//multicellular organism development;GO:0034645//cellular macromolecule biosynthetic process;GO:0042255//ribosome assembly
MSTRG.9237	14	6	6	28	46	56	1.22	0.6	0.51	2.55	3.64	4.42	0.776666667	3.536666667	2.187022796	1.35E-10	1.59E-09	--	protein [Laccaria bicolor S238N-H82] XP_001878005 [Lentinula edodes]	-	-	-	-	-	-	-
Trire2_4114	142	173	107	356	387	357	7.11	9.99	5.22	18.58	17.55	16.15	7.44	17.42666667	1.227922114	1.38E-10	1.62E-09	--	FAD linked oxidase [Trichoderma parareesei]	-	-	-	-	-	GO:0000166//nucleotide binding;GO:0016616//oxidoreductase activity, acting on the CH-OH group of donors, NAD or NADP as acceptor	GO:0044710//single-organism metabolic process
Trire2_111395	22	13	33	47	69	64	2.14	1.46	3.13	4.77	6.08	5.63	2.243333333	5.493333333	1.292037833	1.39E-10	1.63E-09	--	SAM-dependent methyltransferase [Trichoderma parareesei]	-	-	-	-	-	-	-
Trire2_122176	715	419	997	144	129	191	37.63	25.43	51.17	7.9	6.15	9.08	38.07666667	7.71	-2.304104422	1.42E-10	1.67E-09	--	acid phosphatase [Trichoderma arundinaceum]	-	-	-	-	-	-	-
Trire2_74162	321	165	406	51	84	53	16.08	9.53	19.83	2.66	3.81	2.4	15.14666667	2.956666667	-2.356956825	1.43E-10	1.67E-09	RRP3	Helicase, C-terminal [Trichoderma parareesei]	-	-	-	-	GO:0043231//intracellular membrane-bounded organelle;GO:0043232//intracellular non-membrane-bounded organelle;GO:0044444//cytoplasmic part	GO:0003676//nucleic acid binding;GO:0003724//RNA helicase activity;GO:0032550//purine ribonucleoside binding;GO:0042623//ATPase activity, coupled	GO:0030490//maturation of SSU-rRNA
Trire2_3292	12	8	7	34	40	42	1.12	0.86	0.64	3.32	3.4	3.56	0.873333333	3.426666667	1.972201548	1.48E-10	1.73E-09	notP'	short chain dehydrogenase [Trichoderma reesei RUT C-30]	-	-	-	-	-	GO:0003824//catalytic activity	GO:0044710//single-organism metabolic process
Trire2_80340	1802	1152	2407	342	643	483	125.09	92.23	162.92	24.75	40.42	30.29	126.7466667	31.82	-1.993942065	1.52E-10	1.78E-09	och1	glycosyltransferase family 32 [Trichoderma reesei QM6a]	Metabolism;Metabolism	Global and overview maps;Glycan biosynthesis and metabolism	ko01100//Metabolic pathways;ko00513//Various types of N-glycan biosynthesis	K05528;K05528	GO:0043231//intracellular membrane-bounded organelle	GO:0016740//transferase activity	GO:0006950//response to stress;GO:0009987//cellular process;GO:0040007//growth;GO:0044238//primary metabolic process;GO:0044699//single-organism process;GO:0071704//organic substance metabolic process
Trire2_41761	8	1	13	38	35	44	0.78	0.11	1.24	3.88	3.11	3.9	0.71	3.63	2.354078618	1.54E-10	1.79E-09	CCC1	iron transporter [Trichoderma parareesei]	-	-	-	-	GO:0005774//vacuolar membrane	GO:0005381//iron ion transmembrane transporter activity	GO:0006826//iron ion transport;GO:0006828//manganese ion transport;GO:0046916//cellular transition metal ion homeostasis
Trire2_123473	800	603	957	771	1186	1141	38.7	33.64	45.14	38.87	51.95	49.87	39.16	46.89666667	0.260104617	1.59E-10	1.85E-09	mfs1	MFS permease [Trichoderma parareesei]	-	-	-	-	GO:0031224//intrinsic component of membrane	-	GO:0044763//single-organism cellular process
Trire2_48516	775	468	870	195	233	153	22.72	15.83	24.87	5.96	6.19	4.05	21.14	5.4	-1.968944064	1.61E-10	1.88E-09	Abcd1	half-sized ABC transporter [Trichoderma parareesei]	Cellular Processes;Environmental Information Processing	Transport and catabolism;Membrane transport	ko04146//Peroxisome;ko02010//ABC transporters	K15628;K15628	GO:0031231//intrinsic component of peroxisomal membrane	GO:0005324//long-chain fatty acid transporter activity;GO:0015405//P-P-bond-hydrolysis-driven transmembrane transporter activity;GO:0016491//oxidoreductase activity;GO:0017111//nucleoside-triphosphatase activity;GO:0032550//purine ribonucleoside binding;GO:0046906//tetrapyrrole binding;GO:0046914//transition metal ion binding	GO:0000038//very long-chain fatty acid metabolic process;GO:0001676//long-chain fatty acid metabolic process;GO:0009062//fatty acid catabolic process;GO:0015909//long-chain fatty acid transport
Trire2_120618	911	691	860	1089	1117	1302	21.91	19.17	20.17	27.3	24.33	28.29	20.41666667	26.64	0.383846739	1.61E-10	1.88E-09	RGR1	mediator of RNA polymerase II transcription subunit 14 [Trichoderma reesei RUT C-30]	-	-	-	-	GO:0005634//nucleus;GO:0043234//protein complex	-	GO:0006357//regulation of transcription from RNA polymerase II promoter
Trire2_122696	32064	42634	28639	75112	88174	89988	1231.04	1887.76	1072.1	3005.92	3065.53	3121.56	1396.966667	3064.336667	1.133277213	1.62E-10	1.88E-09	--	immunogenic protein [Purpureocillium lilacinum]	-	-	-	-	-	-	-
Trire2_32798	15759	12564	17390	16007	19203	18093	2044.3	1879.66	2199.58	2164.41	2255.77	2120.6	2041.18	2180.26	0.095096778	1.63E-10	1.89E-09	--	expression library immunization antigen 1 [Trichoderma arundinaceum]	-	-	-	-	-	-	-
Trire2_67394	1458	1460	1384	2238	2524	3165	58.79	67.89	54.41	94.06	92.16	115.3	60.36333333	100.5066667	0.735546819	1.63E-10	1.89E-09	ARMH3	DUF1741-domain-containing protein [Trichoderma reesei RUT C-30]	-	-	-	-	GO:0044444//cytoplasmic part	-	-
Trire2_102870	1628	1146	2104	478	655	522	28.6	23.22	36.04	8.75	10.42	8.29	29.28666667	9.153333333	-1.677874874	1.63E-10	1.89E-09	mpd2	GYF domain-containing protein mpd2 [Trichoderma lentiforme]	-	-	-	-	-	-	-
Trire2_50616	55	126	43	1418	928	1735	2.08	5.5	1.59	55.94	31.8	59.33	3.056666667	49.02333333	4.003437445	1.68E-10	1.95E-09	OXCT1	Coenzyme A transferase [Trichoderma parareesei]	Metabolism;Metabolism;Metabolism;Metabolism	Global and overview maps;Amino acid metabolism;Carbohydrate metabolism;Lipid metabolism	ko01100//Metabolic pathways;ko00280//Valine, leucine and isoleucine degradation;ko00650//Butanoate metabolism;ko00072//Synthesis and degradation of ketone bodies	K01027;K01027;K01027;K01027	GO:0043231//intracellular membrane-bounded organelle	GO:0008410//CoA-transferase activity	GO:0044248//cellular catabolic process
Trire2_26642	121	77	143	143	187	187	6.01	4.41	6.93	7.41	8.41	8.39	5.783333333	8.07	0.480667417	1.71E-10	1.98E-09	mfsB	MFS general substrate transporter [Trichoderma reesei RUT C-30]	-	-	-	-	GO:0031224//intrinsic component of membrane	GO:0016787//hydrolase activity	GO:0008152//metabolic process;GO:0044763//single-organism cellular process
Trire2_109716	757	477	1022	146	265	170	31.67	23.01	41.69	6.37	10.04	6.43	32.12333333	7.613333333	-2.077021454	1.74E-10	2.01E-09	--	kinesin [Purpureocillium lilacinum]	-	-	-	-	-	-	-
Trire2_121349	698	649	916	1089	1059	1400	19.38	20.78	24.8	31.52	26.63	35.12	21.65333333	31.09	0.521861485	1.76E-10	2.03E-09	GYP7	RasGAP protein [Trichoderma reesei QM6a]	-	-	-	-	GO:0043231//intracellular membrane-bounded organelle;GO:0044444//cytoplasmic part	-	GO:0006810//transport;GO:0007275//multicellular organism development;GO:0042144//vacuole fusion, non-autophagic
Trire2_75146	1298	1096	1318	1684	1719	1851	35.48	34.55	35.13	47.98	42.55	45.71	35.05333333	45.41333333	0.373564293	1.80E-10	2.07E-09	SPAC23D3.03c	tbc1 domain-containingfamily member 14 [Trichoderma arundinaceum]	-	-	-	-	-	-	-
Trire2_80528	295	178	399	65	65	72	18.99	13.21	25.04	4.36	3.79	4.19	19.08	4.113333333	-2.213681278	1.83E-10	2.11E-09	--	WD domain-containing protein [Trichoderma parareesei]	-	-	-	-	GO:0000790//nuclear chromatin;GO:0005816//spindle pole body;GO:0036387//pre-replicative complex;GO:0043234//protein complex;GO:0044444//cytoplasmic part	GO:0005488//binding	GO:0006342//chromatin silencing;GO:0016072//rRNA metabolic process;GO:0090329//regulation of DNA-dependent DNA replication;GO:1902299//pre-replicative complex assembly involved in cell cycle DNA replication
Trire2_121214	488	197	595	75	98	76	28.42	13.23	33.79	4.55	5.17	4	25.14666667	4.573333333	-2.459049195	1.84E-10	2.11E-09	SPCC1494.08c	Oestrogen-responsive protein Fam102A/B [Cordyceps confragosa RCEF 1005]	-	-	-	-	-	-	-
Trire2_76659	1048	639	914	953	1209	1245	65.49	46.05	55.69	62.08	68.42	70.3	55.74333333	66.93333333	0.263925588	1.85E-10	2.12E-09	--	related to circumsporozoite protein precursor [Rhynchosporium commune]	-	-	-	-	-	-	GO:0007275//multicellular organism development
Trire2_124097	2819	4127	2317	8283	8792	10008	199.1	336.16	159.56	609.79	562.31	638.64	231.6066667	603.58	1.381868221	1.86E-10	2.13E-09	mll1393	phenazine biosynthesis PhzC/PhzF protein [Trichoderma reesei QM6a]	-	-	-	-	-	-	GO:0008152//metabolic process
Trire2_75316	659	484	868	180	253	187	9.7	8.22	12.46	2.76	3.37	2.49	10.12666667	2.873333333	-1.817362095	1.86E-10	2.13E-09	SWR1	Helicase SWR1 [Trichoderma lentiforme]	-	-	-	-	GO:0043231//intracellular membrane-bounded organelle;GO:0044444//cytoplasmic part	GO:0003676//nucleic acid binding;GO:0032550//purine ribonucleoside binding;GO:0042623//ATPase activity, coupled	GO:0008152//metabolic process;GO:0016568//chromatin modification;GO:0034728//nucleosome organization
Trire2_74751	136	91	158	169	195	231	7.17	5.54	8.13	9.29	9.31	11.01	6.946666667	9.87	0.506729213	1.89E-10	2.15E-09	--	tafazzin [Metarhizium album ARSEF 1941]	-	-	-	-	-	-	GO:0007275//multicellular organism development
Trire2_120623	2194	2442	2211	4203	4175	4496	106.39	136.57	104.54	212.45	183.33	196.99	115.8333333	197.59	0.770459457	1.94E-10	2.21E-09	SPBC19C7.04c	DUF2406 domain protein [Metarhizium robertsii]	-	-	-	-	-	-	-
Trire2_80797	244	172	368	51	75	46	8.63	7.02	12.69	1.88	2.4	1.47	9.446666667	1.916666667	-2.301205897	1.98E-10	2.25E-09	clr3	histone deacetylase [Trichoderma reesei QM6a]	-	-	-	-	GO:0000118//histone deacetylase complex;GO:0000784//nuclear chromosome, telomeric region;GO:0005720//nuclear heterochromatin;GO:0044452//nucleolar part	GO:0004407//histone deacetylase activity;GO:0005515//protein binding	GO:0001304//progressive alteration of chromatin involved in replicative cell aging;GO:0006357//regulation of transcription from RNA polymerase II promoter;GO:0009403//toxin biosynthetic process;GO:0016575//histone deacetylation;GO:0031056//regulation of histone modification;GO:0031935//regulation of chromatin silencing;GO:0034728//nucleosome organization;GO:1900376//regulation of secondary metabo…
Trire2_69384	1776	1898	2024	398	538	571	61.4	75.67	68.22	14.34	16.84	17.83	68.43	16.33666667	-2.066515301	2.01E-10	2.29E-09	--	eisosome 1 [Trichoderma arundinaceum]	-	-	-	-	-	-	-
MSTRG.7198	734	620	613	932	1103	1246	14.57	14.18	11.86	19.28	19.81	22.33	13.53666667	20.47333333	0.596873485	2.03E-10	2.31E-09	SPAC1527.03	La domain family [Trichoderma parareesei]	-	-	-	-	-	-	-
Trire2_59689	153	158	158	222	314	332	4.23	5.04	4.26	6.4	7.87	8.3	4.51	7.523333333	0.738244579	2.06E-10	2.34E-09	mndA	glycoside hydrolase family 2 [Trichoderma reesei QM6a]	Metabolism	Glycan biosynthesis and metabolism	ko00511//Other glycan degradation	K01192	-	GO:0015923//mannosidase activity	GO:0005975//carbohydrate metabolic process
Trire2_80042	1888	1849	1867	2821	3030	3447	64.92	73.32	62.59	101.11	94.34	107.09	66.94333333	100.8466667	0.591151104	2.17E-10	2.46E-09	SPBC3H7.13	cytoplasm to vacuole targeting Vps64 [Purpureocillium lilacinum]	-	-	-	-	GO:0060187//cell pole	-	GO:0006464//cellular protein modification process;GO:0010974//negative regulation of barrier septum assembly;GO:0061492//asymmetric protein localization to old or new spindle pole body
Trire2_120411	848	619	1146	245	325	271	24.36	20.51	32.1	7.34	8.46	7.03	25.65666667	7.61	-1.753365388	2.17E-10	2.46E-09	--	Midasin [Escovopsis weberi]	-	-	-	-	-	-	-
Trire2_112499	2	1	0	36	46	26	0.07	0.04	0	1.23	1.37	0.77	0.036666667	1.123333333	4.937173163	2.20E-10	2.48E-09	sdnS	Transcription factor sdnS [Lachnellula cervina]	-	-	-	-	-	-	-
Trire2_105631	212	162	226	45	47	23	13.51	11.91	14.04	2.99	2.71	1.32	13.15333333	2.34	-2.49084802	2.20E-10	2.49E-09	--	Adenylosuccinate lyase [Venturia inaequalis]	-	-	-	-	-	-	-
Trire2_65965	613	511	830	173	240	171	42.44	40.8	56.03	12.48	15.05	10.7	46.42333333	12.74333333	-1.865107417	2.34E-10	2.63E-09	LAE1	S-adenosyl-L-methionine-dependent methyltransferase [Trichoderma reesei RUT C-30]	-	-	-	-	-	GO:0003824//catalytic activity	GO:0008152//metabolic process
MSTRG.1689	1543	1021	1419	1967	1791	1812	25.69	19.61	23.04	34.14	27	27.26	22.78	29.46666667	0.371316122	2.38E-10	2.68E-09	GDE1	glycerophosphodiester phosphodiesterase GDE1 [Trichoderma parareesei]	Metabolism	Lipid metabolism	ko00564//Glycerophospholipid metabolism	K18696	GO:0030529//intracellular ribonucleoprotein complex;GO:0044444//cytoplasmic part	GO:0008081//phosphoric diester hydrolase activity	GO:0006650//glycerophospholipid metabolic process
MSTRG.4676	229	131	233	33	49	53	4.61	3.04	4.58	0.69	0.89	0.96	4.076666667	0.846666667	-2.267524002	2.47E-10	2.78E-09	--	hypothetical-protein [Trichoderma parareesei]	-	-	-	-	-	-	-
Trire2_21440	655	525	681	767	836	969	49.73	45.97	50.41	60.69	57.47	66.46	48.70333333	61.54	0.337503928	2.50E-10	2.81E-09	--	DUF1014-domain-containing protein [Trichoderma longibrachiatum ATCC 18648]	-	-	-	-	GO:0044444//cytoplasmic part	-	-
Trire2_111783	889	900	578	139	152	153	30.94	36.12	19.61	5.04	4.79	4.81	28.89	4.88	-2.565617151	2.54E-10	2.85E-09	--	uncharacterized protein TRIREDRAFT_111783 [Trichoderma reesei QM6a]	-	-	-	-	-	-	-
Trire2_82145	446	280	403	413	560	488	32.98	23.88	29.06	31.83	37.5	32.61	28.64	33.98	0.24665436	2.55E-10	2.86E-09	SPAC22F8.04	GDP-fucose transporter-like protein [Trichoderma atroviride IMI 206040]	-	-	-	-	GO:0031224//intrinsic component of membrane	-	-
Trire2_22528	1390	1323	1390	2028	2127	2375	53.82	59.08	52.48	81.85	74.58	83.09	55.12666667	79.84	0.534361352	2.57E-10	2.88E-09	SPAC2F3.16	zf-CHY-domain-containing protein [Trichoderma longibrachiatum ATCC 18648]	-	-	-	-	-	GO:0043169//cation binding	-
Trire2_79921	804	537	997	207	305	219	25.8	19.88	31.2	6.92	8.86	6.35	25.62666667	7.376666667	-1.796604885	2.61E-10	2.91E-09	ARB_07629	glycoside hydrolase family 92 [Trichoderma reesei QM6a]	-	-	-	-	-	GO:0004559//alpha-mannosidase activity;GO:0005488//binding	GO:0044238//primary metabolic process
Trire2_76705	458	360	607	134	150	107	12.62	11.44	16.31	3.85	3.74	2.66	13.45666667	3.416666667	-1.977659677	2.63E-10	2.94E-09	nit-4	Zn2Cys6 transcriptional regulator [Trichoderma guizhouense]	-	-	-	-	GO:0043231//intracellular membrane-bounded organelle	GO:0003676//nucleic acid binding;GO:0046914//transition metal ion binding	GO:0006355//regulation of transcription, DNA-templated
Trire2_21743	261	180	322	392	354	362	16.61	13.21	19.98	26	20.4	20.81	16.6	22.40333333	0.432530162	2.72E-10	3.03E-09	pop3	WD-repeat protein pop3 [Trichoderma reesei RUT C-30]	Cellular Processes;Cellular Processes	Transport and catabolism;Transport and catabolism	ko04138//Autophagy - yeast;ko04136//Autophagy - other eukaryotes	K08266;K08266	GO:0019897//extrinsic component of plasma membrane;GO:0031090//organelle membrane;GO:0038201//TOR complex;GO:0043231//intracellular membrane-bounded organelle;GO:0044444//cytoplasmic part	GO:0003824//catalytic activity;GO:0019887//protein kinase regulator activity	GO:0001934//positive regulation of protein phosphorylation;GO:0006396//RNA processing;GO:0007017//microtubule-based process;GO:0016049//cell growth;GO:0030036//actin cytoskeleton organization;GO:0035556//intracellular signal transduction;GO:0051234//establishment of localization;GO:0071555//cell wall organization
Trire2_81779	534	428	522	852	712	786	55.98	51.75	53.36	93.1	67.59	74.45	53.69666667	78.38	0.54565304	2.74E-10	3.05E-09	MRPL20	ribosomal protein MRPL20 [Trichoderma parareesei]	-	-	-	-	GO:0000315//organellar large ribosomal subunit	-	-
Trire2_74989	3256	2587	3071	3774	4077	4300	77.25	70.78	71.04	93.33	87.59	92.17	73.02333333	91.03	0.317984555	2.80E-10	3.11E-09	KMT2E	SET domain-containing protein 3 [Trichoderma lentiforme]	-	-	-	-	GO:0000118//histone deacetylase complex	GO:0046914//transition metal ion binding	GO:0016568//chromatin modification
Trire2_122419	556	322	636	108	181	111	10.25	6.84	11.43	2.07	3.02	1.85	9.506666667	2.313333333	-2.038966414	2.85E-10	3.17E-09	syj1	phosphatidylinositol 4,5-bisphosphate 5-phosphatase [Trichoderma reesei QM6a]	Metabolism;Metabolism;Environmental Information Processing	Global and overview maps;Carbohydrate metabolism;Signal transduction	ko01100//Metabolic pathways;ko00562//Inositol phosphate metabolism;ko04070//Phosphatidylinositol signaling system	K20279;K20279;K20279	GO:0044444//cytoplasmic part;GO:0060187//cell pole	GO:0004518//nuclease activity	GO:0046488//phosphatidylinositol metabolic process;GO:0090304//nucleic acid metabolic process
Trire2_67130	9679	11119	8438	18516	21148	21240	188.62	249.9	160.34	376.12	373.2	373.98	199.62	374.4333333	0.907452602	2.86E-10	3.17E-09	IKI3	elongator complex protein [Trichoderma reesei RUT C-30]	-	-	-	-	GO:0043231//intracellular membrane-bounded organelle;GO:0043234//protein complex;GO:0044444//cytoplasmic part	-	GO:0002097//tRNA wobble base modification;GO:0006355//regulation of transcription, DNA-templated;GO:0007275//multicellular organism development
Trire2_39911	39	23	40	97	69	80	3.21	2.18	3.21	8.32	5.14	5.95	2.866666667	6.47	1.174391553	2.89E-10	3.20E-09	LAE1	SAM-dependent methyltransferase [Trichoderma parareesei]	-	-	-	-	-	GO:0003824//catalytic activity	GO:0008152//metabolic process
MSTRG.9154	14320	16385	11308	29597	32434	32198	860.41	1122.54	659.12	1834.57	1741.05	1739.19	880.69	1771.603333	1.008349427	2.96E-10	3.28E-09	--	bzip transcription factor [Trichoderma arundinaceum]	-	-	-	-	-	-	-
Trire2_81599	2402	1460	2573	632	882	628	97.16	68.11	101.48	26.65	32.31	22.95	88.91666667	27.30333333	-1.703376772	3.03E-10	3.34E-09	NOP56	Nop domain-containing protein [Trichoderma citrinoviride]	Genetic Information Processing	Translation	ko03008//Ribosome biogenesis in eukaryotes	K14564	-	-	-
Trire2_67473	2831	2159	2838	3091	3380	3212	98.93	87.01	96.7	112.59	106.96	101.41	94.21333333	106.9866667	0.183427857	3.06E-10	3.38E-09	vti1	v-SNARE Vti1, cis-Golgi membrane traffic [Trichoderma parareesei]	-	-	-	-	GO:0000322//storage vacuole;GO:0031228//intrinsic component of Golgi membrane;GO:0036464//cytoplasmic ribonucleoprotein granule;GO:0043234//protein complex	GO:0031369//translation initiation factor binding;GO:0044822//poly(A) RNA binding	GO:0006446//regulation of translational initiation;GO:0006892//post-Golgi vesicle-mediated transport;GO:0007033//vacuole organization;GO:0015031//protein transport;GO:0016050//vesicle organization;GO:0022618//ribonucleoprotein complex assembly;GO:1901990//regulation of mitotic cell cycle phase transition
Trire2_81822	8012	10247	7874	18314	17896	24259	213.47	314.87	204.56	508.63	431.79	583.99	244.3	508.1366667	1.056562708	3.14E-10	3.47E-09	leu-5	leucyl-tRNA synthetase [Trichoderma reesei RUT C-30]	Genetic Information Processing	Translation	ko00970//Aminoacyl-tRNA biosynthesis	K01869	GO:0005739//mitochondrion	GO:0004812//aminoacyl-tRNA ligase activity;GO:0032550//purine ribonucleoside binding;GO:0044822//poly(A) RNA binding;GO:0052689//carboxylic ester hydrolase activity	GO:0000376//RNA splicing, via transesterification reactions with guanosine as nucleophile;GO:0006418//tRNA aminoacylation for protein translation;GO:0006448//regulation of translational elongation
Trire2_108356	113	65	93	10	16	12	3.32	2.2	2.66	0.31	0.43	0.32	2.726666667	0.353333333	-2.948036578	3.26E-10	3.59E-09	--	leucine rich repeat domain containing [Trichoderma arundinaceum]	-	-	-	-	-	-	-
Trire2_71399	271	279	234	492	492	565	22.41	26.6	18.86	42.4	36.84	42.21	22.62333333	40.48333333	0.839516572	3.32E-10	3.65E-09	--	glycoside hydrolase family 16 [Trichoderma reesei QM6a]	-	-	-	-	-	GO:0003824//catalytic activity;GO:0005488//binding	GO:0044238//primary metabolic process
Trire2_77547	308	287	422	84	95	58	15.22	16.36	20.34	4.33	4.25	2.59	17.30666667	3.723333333	-2.216661198	3.33E-10	3.66E-09	sdnJ	glycosyltransferase family 1 [Trichoderma reesei QM6a]	-	-	-	-	-	GO:0016757//transferase activity, transferring glycosyl groups	-
Trire2_120837	827	655	1149	207	339	246	38.3	34.98	51.88	9.99	14.22	10.29	41.72	11.5	-1.859105297	3.44E-10	3.78E-09	--	thiamine pyrophosphokinase- protein [Purpureocillium lilacinum]	-	-	-	-	-	-	-
Trire2_72091	80	40	116	5	8	8	5.38	3.1	7.61	0.35	0.49	0.49	5.363333333	0.443333333	-3.596666175	3.49E-10	3.82E-09	--	transposase [Trichoderma harzianum]	-	-	-	-	-	-	-
Trire2_27042	63	35	75	81	127	110	2.97	1.91	3.45	3.99	5.43	4.69	2.776666667	4.703333333	0.760329587	3.56E-10	3.90E-09	CXT1	glycosyltransferase family 90 protein [Trichoderma citrinoviride]	-	-	-	-	-	-	-
Trire2_121864	1196	686	1337	284	417	312	85.33	56.45	93.01	21.12	26.94	20.11	78.26333333	22.72333333	-1.784162075	3.62E-10	3.96E-09	--	Kinesin-like protein bimC [Verticillium dahliae VDG2]	-	-	-	-	-	-	-
Trire2_43906	15186	11361	15403	15072	17360	16470	1340.39	1156.49	1325.61	1386.67	1387.55	1313.45	1274.163333	1362.556667	0.096766004	3.79E-10	4.14E-09	crp-74	ribosomal protein L1 [Trichoderma reesei QM6a]	Genetic Information Processing	Translation	ko03010//Ribosome	K02865	GO:0044391//ribosomal subunit	GO:0003676//nucleic acid binding;GO:0005198//structural molecule activity;GO:0016407//acetyltransferase activity	GO:0007275//multicellular organism development;GO:0010467//gene expression
Trire2_64330	127	137	176	267	251	245	6.67	8.3	9.01	14.62	11.94	11.63	7.993333333	12.73	0.671363261	3.98E-10	4.35E-09	BNA2	Indoleamine 2,3-dioxygenase [Trichoderma reesei RUT C-30]	Metabolism;Metabolism	Global and overview maps;Amino acid metabolism	ko01100//Metabolic pathways;ko00380//Tryptophan metabolism	K00463;K00463	-	GO:0016491//oxidoreductase activity	GO:0044710//single-organism metabolic process
Trire2_67738	56	27	40	64	107	110	5.43	3.02	3.78	6.47	9.39	9.63	4.076666667	8.496666667	1.059506969	4.07E-10	4.43E-09	CLM1	terpenoid synthase [Trichoderma reesei RUT C-30]	-	-	-	-	-	GO:0010334//sesquiterpene synthase activity	-
Trire2_46763	247	367	256	673	738	739	10.88	18.64	10.99	30.89	29.43	29.4	13.50333333	29.90666667	1.147151535	4.10E-10	4.46E-09	F14F9.5	endonuclease/exonuclease/phosphatase family protein [Trichoderma parareesei]	-	-	-	-	-	-	-
Trire2_65773	419	206	431	73	111	72	10.95	6.21	10.98	1.99	2.63	1.7	9.38	2.106666667	-2.154625865	4.13E-10	4.50E-09	ATAD1	AAA-domain-containing protein [Trichoderma longibrachiatum ATCC 18648]	-	-	-	-	-	GO:0016462//pyrophosphatase activity;GO:0032550//purine ribonucleoside binding	-
Trire2_75939	1738	1727	1779	2618	2801	3659	41.82	47.93	41.74	65.67	61.04	79.56	43.83	68.75666667	0.649580926	4.33E-10	4.70E-09	SPAC926.06c	leucine rich repeat [Trichoderma arundinaceum]	-	-	-	-	GO:0043231//intracellular membrane-bounded organelle;GO:0044444//cytoplasmic part	-	-
Trire2_52476	1614	1722	1653	320	419	492	193.72	238.36	193.45	40.03	45.54	53.35	208.51	46.30666667	-2.170824761	4.55E-10	4.93E-09	EthD	conidial pigment polyketide synthase PksP/Alb1 [Metarhizium guizhouense ARSEF 977]	-	-	-	-	-	GO:0016787//hydrolase activity	GO:0042181//ketone biosynthetic process
Trire2_54471	261	209	335	413	379	374	6.63	6.12	8.3	10.94	8.72	8.58	7.016666667	9.413333333	0.423919855	4.74E-10	5.14E-09	--	KAR9-domain-containing protein [Trichoderma reesei RUT C-30]	-	-	-	-	-	-	-
Trire2_82458	412	270	523	85	140	77	12.23	9.25	15.14	2.63	3.76	2.07	12.20666667	2.82	-2.113902223	4.93E-10	5.34E-09	ubp14	Peptidase C19, ubiquitin carboxyl-terminal hydrolase 2 [Trichoderma parareesei]	-	-	-	-	GO:0031981//nuclear lumen	GO:0008238//exopeptidase activity;GO:0036459//thiol-dependent ubiquitinyl hydrolase activity;GO:0046914//transition metal ion binding	GO:0006111//regulation of gluconeogenesis;GO:0006351//transcription, DNA-templated;GO:0006511//ubiquitin-dependent protein catabolic process;GO:0070646//protein modification by small protein removal
Trire2_64654	510	321	628	139	131	137	7.15	5.19	8.59	2.03	1.66	1.74	6.976666667	1.81	-1.946548208	5.18E-10	5.60E-09	Vps8	PIG-P-domain-containing protein [Trichoderma citrinoviride]	Cellular Processes	Transport and catabolism	ko04138//Autophagy - yeast	K20178	GO:0005768//endosome;GO:0043234//protein complex	GO:0019899//enzyme binding;GO:0046914//transition metal ion binding	GO:0006605//protein targeting;GO:0007275//multicellular organism development;GO:0032509//endosome transport via multivesicular body sorting pathway
Trire2_48281	963	679	1219	237	359	334	20.26	16.48	25.01	5.2	6.84	6.35	20.58333333	6.13	-1.747517657	5.37E-10	5.80E-09	ASG1	N-terminal binuclear Zn cluster-containing/DNA binding domain-containing protein [Trichoderma reesei QM6a]	-	-	-	-	GO:0043231//intracellular membrane-bounded organelle	GO:0003676//nucleic acid binding;GO:0046914//transition metal ion binding	GO:0006355//regulation of transcription, DNA-templated
Trire2_110666	3420	1962	4109	742	1210	753	152.77	101.08	178.97	34.55	48.94	30.39	144.2733333	37.96	-1.926252767	5.46E-10	5.89E-09	--	ferric reductase [Trichoderma parareesei]	-	-	-	-	-	-	-
Trire2_77279	1091	848	1067	1176	1431	1767	49.13	44.04	46.85	55.2	58.36	71.9	46.67333333	61.82	0.405475148	5.81E-10	6.26E-09	SNF4	CBS-domain-containing protein [Trichoderma longibrachiatum ATCC 18648]	-	-	-	-	GO:0005635//nuclear envelope;GO:0016020//membrane;GO:0044444//cytoplasmic part	GO:0003824//catalytic activity;GO:0030295//protein kinase activator activity	GO:0006111//regulation of gluconeogenesis;GO:0006355//regulation of transcription, DNA-templated;GO:0006996//organelle organization;GO:0045860//positive regulation of protein kinase activity
Trire2_22839	635	361	875	148	180	169	21.14	13.86	28.4	5.13	5.43	5.08	21.13333333	5.213333333	-2.019242328	5.97E-10	6.42E-09	SPBC29A3.09c	P-loop containing nucleoside triphosphate hydrolase protein [Trichoderma longibrachiatum ATCC 18648]	-	-	-	-	GO:0005840//ribosome	GO:0017111//nucleoside-triphosphatase activity;GO:0032550//purine ribonucleoside binding	GO:0006417//regulation of translation
Trire2_109039	1815	2111	1694	3191	3857	4286	168.91	226.57	153.71	309.54	325.04	360.38	183.0633333	331.6533333	0.85733317	6.01E-10	6.46E-09	--	SymC [Epichloe festucae Fl1]	-	-	-	-	-	-	-
Trire2_62323	20	13	12	49	57	40	0.91	0.68	0.53	2.33	2.35	1.65	0.706666667	2.11	1.578141235	6.03E-10	6.47E-09	--	Protein memo-1-like [Colletotrichum gloeosporioides]	-	-	-	-	-	-	-
Trire2_58897	977	748	1261	1137	1269	1534	22.61	19.96	28.45	27.42	26.59	32.07	23.67333333	28.69333333	0.277452718	6.10E-10	6.53E-09	ADR1	C2H2 transcriptional regulator [Trichoderma parareesei]	-	-	-	-	GO:0043231//intracellular membrane-bounded organelle	GO:0003676//nucleic acid binding;GO:0046914//transition metal ion binding	GO:0034645//cellular macromolecule biosynthetic process
Trire2_110768	129	67	125	134	221	164	7.01	4.2	6.62	7.58	10.87	8.05	5.943333333	8.833333333	0.571685657	6.70E-10	7.17E-09	--	MFS general substrate transporter [Trichoderma longibrachiatum ATCC 18648]	-	-	-	-	-	-	GO:0044765//single-organism transport
Trire2_77291	74	53	49	148	112	144	5.24	4.33	3.38	10.93	7.18	9.21	4.316666667	9.106666667	1.077005386	6.73E-10	7.19E-09	--	binuclear zinc transcription factor [Trichoderma arundinaceum]	-	-	-	-	GO:0043231//intracellular membrane-bounded organelle	GO:0003676//nucleic acid binding;GO:0003824//catalytic activity;GO:0046914//transition metal ion binding	GO:0006355//regulation of transcription, DNA-templated
Trire2_2148	405	253	462	473	498	456	11.75	8.47	13.07	14.31	13.09	11.96	11.09666667	13.12	0.24164135	6.77E-10	7.23E-09	atrR	N-terminal binuclear Zn cluster-containing protein [Trichoderma reesei QM6a]	-	-	-	-	GO:0043231//intracellular membrane-bounded organelle	GO:0003676//nucleic acid binding;GO:0046914//transition metal ion binding	GO:0006355//regulation of transcription, DNA-templated
Trire2_73975	1061	1217	934	2050	2144	2498	54.32	71.86	46.63	109.4	99.4	115.56	57.60333333	108.12	0.908409213	6.78E-10	7.24E-09	SPBC83.09c	GYF domain-containing protein [Trichoderma parareesei]	-	-	-	-	-	-	-
Trire2_4901	65	61	71	119	115	132	14.39	15.58	15.33	27.47	23.06	26.41	15.1	25.64666667	0.764222779	7.08E-10	7.54E-09	COX16	cytochrome c oxidase assembly protein COX16, mitochondrial [Trichoderma gamsii]	-	-	-	-	GO:0019866//organelle inner membrane;GO:0031224//intrinsic component of membrane;GO:0043231//intracellular membrane-bounded organelle	GO:0003824//catalytic activity	GO:0008535//respiratory chain complex IV assembly;GO:0044710//single-organism metabolic process
Trire2_59315	15	8	23	35	51	61	0.1	0.06	0.16	0.25	0.32	0.38	0.106666667	0.316666667	1.569855608	7.08E-10	7.54E-09	FUS1	polyketide synthase [Trichoderma reesei RUT C-30]	-	-	-	-	-	GO:0003824//catalytic activity;GO:0019842//vitamin binding	-
Trire2_106250	393	392	408	618	625	753	25.3	29.1	25.61	41.47	36.43	43.8	26.67	40.56666667	0.605076937	7.31E-10	7.77E-09	DUG3	Glutamine amidotransferase, class-II [Trichoderma parareesei]	-	-	-	-	-	GO:0008238//exopeptidase activity;GO:0016740//transferase activity	GO:0006749//glutathione metabolic process;GO:0019538//protein metabolic process
Trire2_61081	161	137	144	204	253	288	11.68	11.46	10.19	15.43	16.62	18.88	11.11	16.97666667	0.6116944	7.45E-10	7.91E-09	MPR1	Protein SPT10 [Trichoderma lentiforme]	Metabolism;Metabolism;Metabolism	Global and overview maps;Global and overview maps;Amino acid metabolism	ko01100//Metabolic pathways;ko01110//Biosynthesis of secondary metabolites;ko00330//Arginine and proline metabolism	K22842;K22842;K22842	GO:0043231//intracellular membrane-bounded organelle;GO:0044444//cytoplasmic part	GO:0003677//DNA binding;GO:0008080//N-acetyltransferase activity	GO:0006259//DNA metabolic process;GO:0006342//chromatin silencing;GO:0016570//histone modification
Trire2_120117	9465	5360	9981	2620	3091	2983	238.58	155.81	245.3	68.84	70.55	67.93	213.23	69.10666667	-1.625513632	7.46E-10	7.91E-09	CREA	carbon catabolite repressor protein [Trichoderma reesei QM6a]	-	-	-	-	GO:0044444//cytoplasmic part	GO:0003676//nucleic acid binding;GO:0043169//cation binding	GO:0006139//nucleobase-containing compound metabolic process;GO:0010468//regulation of gene expression;GO:0034645//cellular macromolecule biosynthetic process
Trire2_46545	558	443	680	152	219	153	26.35	24.12	31.31	7.48	9.36	6.53	27.26	7.79	-1.807090329	7.54E-10	7.99E-09	tyr1	prephenate dehydrogenase [Trichoderma reesei RUT C-30]	Metabolism;Metabolism;Metabolism	Global and overview maps;Global and overview maps;Amino acid metabolism	ko01100//Metabolic pathways;ko01110//Biosynthesis of secondary metabolites;ko00400//Phenylalanine, tyrosine and tryptophan biosynthesis	K00211;K00211;K00211	GO:0044444//cytoplasmic part	GO:0005515//protein binding;GO:0016628//oxidoreductase activity, acting on the CH-CH group of donors, NAD or NADP as acceptor	GO:0006570//tyrosine metabolic process
Trire2_52012	92	62	76	106	149	137	8.38	6.51	6.75	10.06	12.29	11.27	7.213333333	11.20666667	0.635619225	7.56E-10	8.00E-09	--	oxidoreductase domain containing protein [Ustilaginoidea virens]	-	-	-	-	-	GO:0016705//oxidoreductase activity, acting on paired donors, with incorporation or reduction of molecular oxygen;GO:0019842//vitamin binding	GO:0044710//single-organism metabolic process
Trire2_59801	93	77	76	113	187	170	0.8	0.77	0.64	1.02	1.46	1.32	0.736666667	1.266666667	0.781953049	7.65E-10	8.08E-09	--	Pc20g12930 [Penicillium rubens Wisconsin 54-1255]	-	-	-	-	-	-	-
Trire2_121126	2630	2793	2463	4198	4783	5088	243.87	298.68	222.68	405.75	401.62	426.27	255.0766667	411.2133333	0.68895611	7.79E-10	8.22E-09	--	integral membrane protein [Aspergillus niger CBS 513.88]	-	-	-	-	-	-	-
Trire2_107263	12402	17360	7925	38762	43497	36302	414.23	668.71	258.09	1349.5	1315.6	1095.51	447.01	1253.536667	1.487625185	7.95E-10	8.38E-09	MGG_12849	phospholipase of papatin-family [Trichoderma parareesei]	-	-	-	-	GO:0031224//intrinsic component of membrane;GO:0044424//intracellular part	GO:0016298//lipase activity	GO:0006629//lipid metabolic process
Trire2_53105	999	584	1126	256	326	219	17.4	11.73	19.12	4.65	5.14	3.45	16.08333333	4.413333333	-1.86562582	7.97E-10	8.39E-09	pol1	polymerase [Trichoderma reesei QM6a]	Genetic Information Processing	Replication and repair	ko03030//DNA replication	K02320	GO:0000785//chromatin;GO:0005657//replication fork;GO:0043231//intracellular membrane-bounded organelle;GO:0043234//protein complex	GO:0016301//kinase activity;GO:0016787//hydrolase activity;GO:0034061//DNA polymerase activity;GO:0036094//small molecule binding;GO:0043565//sequence-specific DNA binding;GO:0043566//structure-specific DNA binding	GO:0000731//DNA synthesis involved in DNA repair;GO:0006312//mitotic recombination;GO:0006772//thiamine metabolic process;GO:1902315//nuclear cell cycle DNA replication initiation;GO:1902318//synthesis of RNA primer involved in nuclear cell cycle DNA replication
Trire2_104878	463	438	596	643	706	858	48.15	52.53	60.43	69.7	66.48	80.61	53.70333333	72.26333333	0.428252166	8.08E-10	8.50E-09	--	adaptor complexes medium subunit family protein [Rutstroemia sp. NJR-2017a BBW]	-	-	-	-	-	-	-
Trire2_82208	761	882	697	147	189	187	8.99	12.01	8.03	1.81	2.02	2	9.676666667	1.943333333	-2.315976783	8.17E-10	8.59E-09	Pks1	PKS protein [Trichoderma parareesei]	-	-	-	-	-	GO:0016682//oxidoreductase activity, acting on diphenols and related substances as donors, oxygen as acceptor;GO:0016740//transferase activity;GO:0016787//hydrolase activity;GO:0043167//ion binding	GO:0003006//developmental process involved in reproduction;GO:0006582//melanin metabolic process;GO:0009058//biosynthetic process;GO:0043474//pigment metabolic process involved in pigmentation;GO:0048646//anatomical structure formation involved in morphogenesis;GO:0051707//response to other organism
Trire2_124051	11	4	13	24	60	40	0.52	0.22	0.59	1.17	2.55	1.7	0.443333333	1.806666667	2.026866606	8.65E-10	9.08E-09	EDA2	alpha/beta hydrolase [Trichoderma parareesei]	-	-	-	-	-	GO:0008233//peptidase activity	-
Trire2_104617	101	105	108	161	201	182	4.34	5.2	4.52	7.21	7.82	7.06	4.686666667	7.363333333	0.651796824	8.84E-10	9.27E-09	--	Exocyst component Exoc1 [Cordyceps militaris]	-	-	-	-	-	-	-
MSTRG.1911	4	9	1	37	30	50	0.32	0.82	0.08	3.04	2.14	3.56	0.406666667	2.913333333	2.840752132	8.91E-10	9.33E-09	--	hypothetical protein M440DRAFT_1399279 [Trichoderma longibrachiatum ATCC 18648]	-	-	-	-	-	-	-
Trire2_65949	536	272	672	125	118	100	40.73	23.84	49.79	9.9	8.12	6.87	38.12	8.296666667	-2.19994439	9.11E-10	9.53E-09	--	uncharacterized protein TRIREDRAFT_65949 [Trichoderma reesei QM6a]	-	-	-	-	-	-	-
Trire2_21716	96993	115678	83799	190602	208020	246817	4622.03	6357.39	3893.63	9467.44	8976.5	10626.71	4957.683333	9690.216667	0.9668628	9.21E-10	9.63E-09	CHGG_02760	Acetate kinase [Trichoderma parareesei]	Metabolism;Metabolism;Metabolism;Metabolism;Metabolism;Metabolism	Global and overview maps;Global and overview maps;Carbohydrate metabolism;Carbohydrate metabolism;Energy metabolism;Metabolism of other amino acids	ko01100//Metabolic pathways;ko01200//Carbon metabolism;ko00620//Pyruvate metabolism;ko00640//Propanoate metabolism;ko00680//Methane metabolism;ko00430//Taurine and hypotaurine metabolism	K00925;K00925;K00925;K00925;K00925;K00925	GO:0044464//cell part	GO:0016301//kinase activity;GO:0032550//purine ribonucleoside binding;GO:0046872//metal ion binding	GO:0006084//acetyl-CoA metabolic process;GO:0006796//phosphate-containing compound metabolic process
Trire2_105533	59	39	82	0	6	0	17.83	13.59	24.16	0	1.64	0	18.52666667	0.546666667	-5.082798115	9.53E-10	9.95E-09	--	SSCRP protein [Trichoderma parareesei]	-	-	-	-	-	-	-
Trire2_121981	1279	1044	1517	1413	1581	1670	63.22	59.51	73.11	72.8	70.76	74.58	65.28	72.71333333	0.155578876	9.61E-10	1.00E-08	rpn11	proteasome regulatory particle subunit [Trichoderma reesei QM6a]	Genetic Information Processing	Folding, sorting and degradation	ko03050//Proteasome	K03030	GO:0005838//proteasome regulatory particle;GO:0031597//cytosolic proteasome complex;GO:0031981//nuclear lumen	GO:0036459//thiol-dependent ubiquitinyl hydrolase activity	GO:0006511//ubiquitin-dependent protein catabolic process;GO:0007031//peroxisome organization;GO:0070646//protein modification by small protein removal
Trire2_3488	195	123	172	245	231	286	11.68	8.49	10.04	15.29	12.52	15.47	10.07	14.42666667	0.518674315	9.63E-10	1.00E-08	--	integral membrane protein [Metarhizium acridum CQMa 102]	-	-	-	-	-	-	-
Trire2_44251	319	153	503	53	74	52	8.51	4.71	13.09	1.47	1.79	1.25	8.77	1.503333333	-2.54441191	9.72E-10	1.01E-08	MSB3	RabGAP/TBC [Trichoderma citrinoviride]	-	-	-	-	-	-	-
Trire2_59119	1	3	5	27	42	19	0.05	0.17	0.25	1.41	1.91	0.86	0.156666667	1.393333333	3.15277028	9.78E-10	1.02E-08	mtaD	amidohydrolase family protein [Trichoderma parareesei]	-	-	-	-	-	GO:0016787//hydrolase activity	GO:0007275//multicellular organism development
Trire2_111849	9158	4902	9780	2281	3018	2733	496.25	306.35	516.73	128.84	148.09	133.81	439.7766667	136.9133333	-1.68350811	9.80E-10	1.02E-08	Xyn30A	glycoside hydrolase family 5 [Trichoderma reesei QM6a]	Metabolism;Metabolism;Metabolism	Global and overview maps;Lipid metabolism;Glycan biosynthesis and metabolism	ko01100//Metabolic pathways;ko00600//Sphingolipid metabolism;ko00511//Other glycan degradation	K01201;K01201;K01201	-	GO:0016787//hydrolase activity	GO:0006643//membrane lipid metabolic process
Trire2_79669	1770	1743	1874	3191	2750	2932	41.34	46.95	42.68	77.69	58.17	61.88	43.65666667	65.91333333	0.594368352	1.03E-09	1.07E-08	nagZ	glycoside hydrolase family 3 [Trichoderma reesei QM6a]	Metabolism;Metabolism;Metabolism	Global and overview maps;Carbohydrate metabolism;Glycan biosynthesis and metabolism	ko01100//Metabolic pathways;ko00520//Amino sugar and nucleotide sugar metabolism;ko00531//Glycosaminoglycan degradation	K01207;K01207;K01207	-	GO:0016798//hydrolase activity, acting on glycosyl bonds	GO:0044238//primary metabolic process
Trire2_64790	4213	2578	3848	3990	4918	3879	447.15	315.56	398.22	441.42	472.68	371.98	386.9766667	428.6933333	0.147699402	1.06E-09	1.10E-08	acpA	Acetate transporter required for normal sporulation [Trichoderma parareesei]	-	-	-	-	GO:0031224//intrinsic component of membrane;GO:0043231//intracellular membrane-bounded organelle	-	-
Trire2_119609	2540	2368	2468	3346	3772	4464	148.27	159.42	140.47	203.6	199.39	235.44	149.3866667	212.81	0.510514557	1.06E-09	1.10E-08	AMT16	Phospho-2-dehydro-3-deoxyheptonate aldolase [Trichoderma parareesei]	Metabolism;Metabolism;Metabolism;Metabolism	Global and overview maps;Global and overview maps;Global and overview maps;Amino acid metabolism	ko01100//Metabolic pathways;ko01110//Biosynthesis of secondary metabolites;ko01230//Biosynthesis of amino acids;ko00400//Phenylalanine, tyrosine and tryptophan biosynthesis	K01626;K01626;K01626;K01626	GO:0043231//intracellular membrane-bounded organelle	GO:0016765//transferase activity, transferring alkyl or aryl (other than methyl) groups	GO:0007275//multicellular organism development;GO:0008652//cellular amino acid biosynthetic process;GO:0043650//dicarboxylic acid biosynthetic process
Trire2_22774	28952	24299	24889	36233	39174	42387	722.68	699.5	605.75	942.72	885.47	955.94	675.9766667	928.0433333	0.457218723	1.07E-09	1.10E-08	sre1	Sterol regulatory element-binding protein 1 [Trichoderma lentiforme]	-	-	-	-	-	GO:0005488//binding	GO:0045944//positive regulation of transcription from RNA polymerase II promoter
Trire2_77025	790	462	878	190	274	224	15.6	10.52	16.9	3.91	4.9	4	14.34	4.27	-1.747737049	1.09E-09	1.12E-08	NEO1	P-type ATPase-like protein [Trichoderma reesei QM6a]	-	-	-	-	GO:0005798//Golgi-associated vesicle;GO:0031224//intrinsic component of membrane	GO:0003824//catalytic activity;GO:0005548//phospholipid transporter activity;GO:0032550//purine ribonucleoside binding;GO:0046872//metal ion binding	GO:0006996//organelle organization;GO:0015914//phospholipid transport;GO:0048193//Golgi vesicle transport
Trire2_69122	71	75	97	140	148	254	5.59	6.81	7.45	11.5	10.56	18.08	6.616666667	13.38	1.015901609	1.11E-09	1.14E-08	PAS_chr3_0939	dihydroceramide delta(4)-desaturase [Trichoderma reesei RUT C-30]	Metabolism;Metabolism	Global and overview maps;Lipid metabolism	ko01100//Metabolic pathways;ko00600//Sphingolipid metabolism	K04712;K04712	GO:0031224//intrinsic component of membrane	GO:0016705//oxidoreductase activity, acting on paired donors, with incorporation or reduction of molecular oxygen	GO:0006670//sphingosine metabolic process
Trire2_109178	280	210	315	331	366	477	9.61	8.32	10.55	11.85	11.38	14.8	9.493333333	12.67666667	0.417188793	1.11E-09	1.14E-08	--	coatamer subunit [Trichoderma arundinaceum]	Genetic Information Processing	Transcription	ko03040//Spliceosome	K12842	-	-	-
Trire2_72907	174	202	173	361	337	424	4.72	6.32	4.57	10.2	8.27	10.39	5.203333333	9.62	0.886600763	1.11E-09	1.14E-08	CHGG_05463	N-terminal WSC domain-containing protein [Trichoderma reesei QM6a]	-	-	-	-	-	-	-
Trire2_62232	268	229	296	487	399	393	14.43	14.22	15.54	27.33	19.46	19.12	14.73	21.97	0.576777439	1.13E-09	1.16E-08	Cactin	Cactin [Trichoderma lentiforme]	-	-	-	-	GO:0043231//intracellular membrane-bounded organelle	-	-
Trire2_66604	653	596	786	871	914	1074	34.51	36.33	40.5	47.98	43.74	51.28	37.11333333	47.66666667	0.361043159	1.15E-09	1.18E-08	paf-2	PAF acetylhydrolase [Trichoderma reesei RUT C-30]	Metabolism;Metabolism	Global and overview maps;Lipid metabolism	ko01100//Metabolic pathways;ko00565//Ether lipid metabolism	K01062;K01062	-	-	GO:0006629//lipid metabolic process
Trire2_123801	10158	14499	7882	27463	29545	33225	409.8	674.59	310.05	1154.86	1079.35	1211.06	464.8133333	1148.423333	1.30493119	1.15E-09	1.18E-08	DPS1	aspartyl-tRNA synthetase, class Iib [Trichoderma parareesei]	Genetic Information Processing	Translation	ko00970//Aminoacyl-tRNA biosynthesis	K22503	GO:0043231//intracellular membrane-bounded organelle;GO:0044444//cytoplasmic part	GO:0003676//nucleic acid binding;GO:0004812//aminoacyl-tRNA ligase activity;GO:0032550//purine ribonucleoside binding	GO:0006418//tRNA aminoacylation for protein translation
Trire2_3364	33	35	40	69	83	76	2.33	2.85	2.75	5.08	5.3	4.85	2.643333333	5.076666667	0.941523171	1.16E-09	1.18E-08	Yog1	Zinc-containing alcohol dehydrogenase [Trichoderma parareesei]	-	-	-	-	-	GO:0003824//catalytic activity	GO:0044710//single-organism metabolic process
Trire2_81096	6645	4872	8143	6279	7633	7623	246.41	208.35	294.42	242.69	256.31	255.4	249.7266667	251.4666667	0.01001729	1.20E-09	1.22E-08	FRE7	ferric reductase [Trichoderma parareesei]	-	-	-	-	GO:0031224//intrinsic component of membrane	GO:0016874//ligase activity	GO:0006412//translation;GO:0044710//single-organism metabolic process
Trire2_70517	136	118	158	26	34	29	5.39	5.39	6.11	1.07	1.22	1.04	5.63	1.11	-2.342575246	1.20E-09	1.22E-08	FKH2	fork head transcription factor-like protein [Trichoderma reesei QM6a]	-	-	-	-	GO:0090575//RNA polymerase II transcription factor complex	GO:0000977//RNA polymerase II regulatory region sequence-specific DNA binding;GO:0000982//transcription factor activity, RNA polymerase II core promoter proximal region sequence-specific binding	GO:0000278//mitotic cell cycle;GO:0006357//regulation of transcription from RNA polymerase II promoter;GO:0007126//meiotic nuclear division;GO:0031139//positive regulation of conjugation with cellular fusion
Trire2_121785	42	60	55	0	0	0	5.14	8.46	6.56	0	0	0	6.72	0.001	-12.71424552	1.21E-09	1.23E-08	--	ATP-dependent RNA helicase [Trichoderma parareesei]	-	-	-	-	GO:0044424//intracellular part	GO:0017111//nucleoside-triphosphatase activity	GO:0006259//DNA metabolic process
Trire2_80872	810	383	1045	166	211	143	25.81	14.08	32.47	5.51	6.09	4.12	24.12	5.24	-2.20259119	1.21E-09	1.23E-08	ADE1	phosphoribosylamine-glycine ligase [Trichoderma parareesei]	Metabolism;Metabolism;Metabolism	Global and overview maps;Global and overview maps;Nucleotide metabolism	ko01100//Metabolic pathways;ko01110//Biosynthesis of secondary metabolites;ko00230//Purine metabolism	K11788;K11788;K11788	GO:0044444//cytoplasmic part	GO:0016882//cyclo-ligase activity;GO:0032550//purine ribonucleoside binding;GO:0043169//cation binding	GO:0006144//purine nucleobase metabolic process;GO:0006188//IMP biosynthetic process
Trire2_80142	147783	174105	132437	283146	313517	320191	3616.21	4913.34	3159.82	7221.92	6947.05	7078.98	3896.456667	7082.65	0.862126479	1.26E-09	1.28E-08	hsp98	ATP-dependent Clp protease [Trichoderma parareesei]	Organismal Systems	Aging	ko04213//Longevity regulating pathway - multiple species	K03695	GO:0012505//endomembrane system;GO:0043231//intracellular membrane-bounded organelle;GO:0072379//ER membrane insertion complex	GO:0005515//protein binding;GO:0016887//ATPase activity;GO:0032550//purine ribonucleoside binding	GO:0007275//multicellular organism development;GO:0008105//asymmetric protein localization;GO:0010286//heat acclimation;GO:0032988//ribonucleoprotein complex disassembly;GO:0042026//protein refolding;GO:0070413//trehalose metabolism in response to stress
Trire2_110986	683	549	673	748	862	875	31.78	29.46	30.53	36.28	36.32	36.79	30.59	36.46333333	0.253386346	1.28E-09	1.30E-08	--	Zn2Cys6 transcriptional regulator [Trichoderma parareesei]	-	-	-	-	-	-	-
Trire2_22050	744	495	982	188	275	240	31.02	23.8	39.92	8.17	10.38	9.04	31.58	9.196666667	-1.779828215	1.28E-09	1.30E-08	UGO1	mitochondrial carrier [Trichoderma longibrachiatum ATCC 18648]	-	-	-	-	GO:0031306//intrinsic component of mitochondrial outer membrane	-	GO:0007005//mitochondrion organization
Trire2_106627	171	187	145	356	390	301	6.83	8.61	5.65	14.82	14.11	10.86	7.03	13.26333333	0.915846804	1.30E-09	1.32E-08	--	adenosine trna methylthiotransferase [Diplodia corticola]	-	-	-	-	-	-	-
Trire2_66788	120	77	138	13	29	18	10.01	7.41	11.22	1.13	2.19	1.36	9.546666667	1.56	-2.613451058	1.31E-09	1.32E-08	--	TqaL protein [Purpureocillium lilacinum]	-	-	-	-	-	-	-
Trire2_122948	306	370	275	605	659	825	13.8	19.24	12.09	28.43	26.91	33.61	15.04333333	29.65	0.978907827	1.32E-09	1.34E-08	ptaK	laccase [Trichoderma reesei RUT C-30]	-	-	-	-	-	-	-
Trire2_23458	338	263	269	399	469	515	29.07	26.08	22.56	35.77	36.52	40.02	25.90333333	37.43666667	0.531314223	1.32E-09	1.34E-08	--	glutathione S-transferase [Trichoderma parareesei]	-	-	-	-	GO:0005622//intracellular	GO:0003824//catalytic activity	-
Trire2_103059	15	6	13	47	74	26	0.75	0.34	0.63	2.44	3.34	1.17	0.573333333	2.316666667	2.014604413	1.33E-09	1.34E-08	--	Peptidase S8/S53, subtilisin/kexin/sedolisin [Metarhizium guizhouense ARSEF 977]	-	-	-	-	-	-	-
Trire2_109330	715	473	872	175	277	194	15.59	11.89	18.54	3.98	5.47	3.82	15.34	4.423333333	-1.794092613	1.34E-09	1.35E-08	--	Rxt3-domain-containing protein [Trichoderma citrinoviride]	-	-	-	-	-	-	-
Trire2_121818	11290	9732	12093	15359	16519	13249	642.03	638.26	670.53	910.41	850.66	680.73	650.2733333	813.9333333	0.32386437	1.36E-09	1.37E-08	--	secreted protein [Trichoderma parareesei]	-	-	-	-	-	-	-
Trire2_64112	409	305	423	408	503	490	33.46	28.77	33.74	34.79	37.26	36.21	31.99	36.08666667	0.173844895	1.36E-09	1.37E-08	--	autophagy-related protein 6 [Pochonia chlamydosporia 170]	-	-	-	-	-	-	-
Trire2_51722	1404	867	1390	1595	1609	1407	63.41	45.16	61.22	75.09	65.81	57.42	56.59666667	66.10666667	0.224078685	1.42E-09	1.43E-08	CTHT_0044240	C2H2 transcriptional regulator [Trichoderma parareesei]	-	-	-	-	-	GO:0046872//metal ion binding	GO:0007275//multicellular organism development
Trire2_78158	2916	1871	3688	723	1148	736	66.28	49.05	81.74	17.13	23.63	15.12	65.69	18.62666667	-1.818304246	1.43E-09	1.44E-08	sal3	ARM repeat-containing protein [Trichoderma reesei RUT C-30]	-	-	-	-	GO:0012505//endomembrane system;GO:0031090//organelle membrane;GO:0043231//intracellular membrane-bounded organelle;GO:0043232//intracellular non-membrane-bounded organelle;GO:0044444//cytoplasmic part;GO:0046930//pore complex	GO:0005048//signal sequence binding;GO:0017016//Ras GTPase binding;GO:0022892//substrate-specific transporter activity	GO:0006405//RNA export from nucleus;GO:0006886//intracellular protein transport;GO:0007346//regulation of mitotic cell cycle;GO:1903320//regulation of protein modification by small protein conjugation or removal
MSTRG.7199	1329	578	1660	206	313	308	19.38	9.73	23.61	3.13	4.14	4.06	17.57333333	3.776666667	-2.218202509	1.44E-09	1.45E-08	SPAC1527.03	La domain family [Trichoderma parareesei]	-	-	-	-	-	-	-
Trire2_109242	13	14	13	53	37	50	1.18	1.46	1.15	5	3.03	4.09	1.263333333	4.04	1.677119945	1.44E-09	1.45E-08	--	acyl-protein thioesterase [Trichoderma harzianum]	-	-	-	-	-	-	-
Trire2_68348	201	151	206	32	52	52	17.32	15.01	17.31	2.87	4.06	4.05	16.54666667	3.66	-2.176625061	1.46E-09	1.47E-08	LAE1	SAM-dependent methyltransferase [Trichoderma parareesei]	-	-	-	-	-	GO:0003824//catalytic activity	GO:0008152//metabolic process
MSTRG.6223	22	12	8	54	41	87	1.66	1.05	0.59	4.26	2.81	5.94	1.1	4.336666667	1.979083032	1.47E-09	1.47E-08	--	hypothetical protein M440DRAFT_1251471 [Trichoderma longibrachiatum ATCC 18648]	-	-	-	-	-	-	-
Trire2_68990	181	101	180	30	42	31	8.45	5.44	8.2	1.46	1.78	1.31	7.363333333	1.516666667	-2.279454968	1.52E-09	1.51E-08	vht1	MFS permease [Trichoderma parareesei]	-	-	-	-	GO:0016020//membrane	-	GO:0005975//carbohydrate metabolic process;GO:0044763//single-organism cellular process;GO:0051234//establishment of localization
MSTRG.2012	63	63	77	113	126	116	1.44	1.66	1.71	2.69	2.6	2.39	1.603333333	2.56	0.675069417	1.52E-09	1.52E-08	--	-	-	-	-	-	-	-	-
Trire2_80713	1149	778	1466	324	460	331	29.52	23.05	36.73	8.68	10.7	7.68	29.76666667	9.02	-1.722498336	1.53E-09	1.53E-08	rga5	RhoGAP protein [Trichoderma reesei QM6a]	Environmental Information Processing	Signal transduction	ko04011//MAPK signaling pathway - yeast	K19845	GO:0032155//cell division site part;GO:0060187//cell pole	-	GO:0010981//regulation of cell wall macromolecule metabolic process;GO:0022604//regulation of cell morphogenesis
Trire2_74983	1699	952	1625	436	515	497	114.84	74.21	107.1	30.72	31.52	30.35	98.71666667	30.86333333	-1.677399795	1.60E-09	1.59E-08	idh2	isocitrate dehydrogenase, subunit 2, NAD-dependent, mitochondrial [Trichoderma reesei QM6a]	Metabolism;Metabolism;Metabolism;Metabolism;Metabolism;Metabolism	Global and overview maps;Global and overview maps;Global and overview maps;Global and overview maps;Global and overview maps;Carbohydrate metabolism	ko01100//Metabolic pathways;ko01110//Biosynthesis of secondary metabolites;ko01230//Biosynthesis of amino acids;ko01200//Carbon metabolism;ko01210//2-Oxocarboxylic acid metabolism;ko00020//Citrate cycle (TCA cycle)	K00030;K00030;K00030;K00030;K00030;K00030	GO:0030062//mitochondrial tricarboxylic acid cycle enzyme complex	GO:0000166//nucleotide binding;GO:0004448//isocitrate dehydrogenase activity;GO:0046872//metal ion binding	GO:0006101//citrate metabolic process;GO:0006536//glutamate metabolic process
Trire2_78939	1614	1063	2025	416	655	467	18.84	14.31	23.05	5.06	6.92	4.93	18.73333333	5.636666667	-1.732693471	1.61E-09	1.60E-08	brr2	pre-mRNA splicing helicase [Trichoderma parareesei]	Genetic Information Processing	Transcription	ko03040//Spliceosome	K12854	GO:0044444//cytoplasmic part;GO:0097525//spliceosomal snRNP complex	GO:0003724//RNA helicase activity;GO:0032550//purine ribonucleoside binding;GO:0042623//ATPase activity, coupled;GO:0070011//peptidase activity, acting on L-amino acid peptides	GO:0019538//protein metabolic process;GO:0022618//ribonucleoprotein complex assembly
Trire2_74771	483	238	535	83	138	80	9.15	5.2	9.89	1.64	2.37	1.37	8.08	1.793333333	-2.171711621	1.63E-09	1.61E-08	RSN1	DUF221-domain-containing protein [Trichoderma reesei RUT C-30]	-	-	-	-	-	-	GO:0003006//developmental process involved in reproduction;GO:0022413//reproductive process in single-celled organism
Trire2_54865	2003	3634	1794	18222	21789	17437	98.75	206.62	86.24	936.38	972.73	776.69	130.5366667	895.2666667	2.777862367	1.63E-09	1.61E-08	MUP1	amino acid transporter [Trichoderma reesei QM6a]	-	-	-	-	GO:0031224//intrinsic component of membrane	GO:0005294//neutral L-amino acid secondary active transmembrane transporter activity	GO:0003333//amino acid transmembrane transport;GO:0015821//methionine transport
Trire2_120953	224	168	218	232	317	359	9.16	7.92	8.69	9.89	11.73	13.26	8.59	11.62666667	0.436707503	1.66E-09	1.65E-08	--	chitinase [Trichoderma parareesei]	-	-	-	-	-	-	-
Trire2_76374	621	389	652	568	786	916	32.62	23.56	33.39	31.1	37.39	43.47	29.85666667	37.32	0.321895881	1.79E-09	1.77E-08	calD	AAA ATPase [Trichoderma parareesei]	-	-	-	-	-	GO:0016746//transferase activity, transferring acyl groups	-
Trire2_120320	59	85	69	157	164	163	3.79	6.31	4.33	10.53	9.55	9.47	4.81	9.85	1.034086831	1.79E-09	1.77E-08	--	S-adenosylmethionine-dependent methyltransferase family protein [Metarhizium robertsii]	-	-	-	-	-	-	-
Trire2_76872	963	757	1159	275	348	364	49.57	44.94	58.17	14.75	16.22	16.93	50.89333333	15.96666667	-1.672413531	1.80E-09	1.78E-08	--	Zn2Cys6 transcriptional regulator [Trichoderma parareesei]	-	-	-	-	GO:0043231//intracellular membrane-bounded organelle	GO:0046914//transition metal ion binding	GO:0006355//regulation of transcription, DNA-templated
Trire2_120267	4155	4650	3755	6701	8264	10340	294.81	380.51	259.78	495.59	530.97	662.86	311.7	563.14	0.853335475	1.85E-09	1.82E-08	RKI1	ribose-5-phosphate isomerase [Trichoderma reesei QM6a]	Metabolism;Metabolism;Metabolism;Metabolism;Metabolism	Global and overview maps;Global and overview maps;Global and overview maps;Global and overview maps;Carbohydrate metabolism	ko01100//Metabolic pathways;ko01110//Biosynthesis of secondary metabolites;ko01230//Biosynthesis of amino acids;ko01200//Carbon metabolism;ko00030//Pentose phosphate pathway	K01807;K01807;K01807;K01807;K01807	-	GO:0003824//catalytic activity;GO:0005515//protein binding	GO:0006739//NADP metabolic process;GO:0008614//pyridoxine metabolic process;GO:0019682//glyceraldehyde-3-phosphate metabolic process
Trire2_63837	60	50	75	179	94	178	2.56	2.46	3.12	7.96	3.63	6.86	2.713333333	6.15	1.180520117	1.86E-09	1.83E-08	--	YT521-B-like splicing factor [Colletotrichum tofieldiae]	-	-	-	-	-	GO:0097159//organic cyclic compound binding	-
Trire2_30075	26	22	23	50	57	72	1.96	1.92	1.69	3.94	3.9	4.91	1.856666667	4.25	1.194748014	1.89E-09	1.86E-08	--	U1 snRNP-associated protein [Trichoderma lentiforme]	-	-	-	-	-	-	-
Trire2_121397	6084	4580	5975	5652	7134	7350	269.27	233.78	257.85	260.75	285.92	293.92	253.6333333	280.1966667	0.143695431	1.92E-09	1.89E-08	sec-61	protein transport protein sec61 alpha subunit [Trichoderma reesei QM6a]	Genetic Information Processing;Cellular Processes;Genetic Information Processing	Folding, sorting and degradation;Transport and catabolism;Folding, sorting and degradation	ko04141//Protein processing in endoplasmic reticulum;ko04145//Phagosome;ko03060//Protein export	K10956;K10956;K10956	GO:0031224//intrinsic component of membrane;GO:0043231//intracellular membrane-bounded organelle	-	GO:0007275//multicellular organism development;GO:0008104//protein localization;GO:0051234//establishment of localization
MSTRG.9595	0	0	0	22	22	23	0	0	0	1.89	1.65	1.72	0.001	1.753333333	10.77588458	1.94E-09	1.91E-08	--	-	-	-	-	-	-	-	-
Trire2_123668	146	105	137	20	35	26	16.09	13.35	14.73	2.3	3.49	2.59	14.72333333	2.793333333	-2.398044683	1.96E-09	1.92E-08	--	acyl-CoA N-acyltransferase [Trichoderma longibrachiatum ATCC 18648]	-	-	-	-	-	GO:0003824//catalytic activity	-
Trire2_81884	2875	2485	3031	2994	3958	3971	241.85	241.08	248.61	262.53	301.5	301.81	243.8466667	288.6133333	0.2431637	2.05E-09	2.01E-08	--	translocon-associated protein, alpha subunit [Trichoderma reesei QM6a]	-	-	-	-	-	-	-
Trire2_73829	438	290	533	105	147	81	7.21	5.51	8.56	1.8	2.19	1.2	7.093333333	1.73	-2.035691707	2.06E-09	2.01E-08	SPCC1494.07	tRNA (cytidine(32)-2'-O)-methyltransferase non-catalytic subunit TRM732 [Escovopsis weberi]	-	-	-	-	GO:0044444//cytoplasmic part	-	-
Trire2_65209	142	224	245	455	419	426	7.61	13.85	12.81	25.43	20.35	20.64	11.42333333	22.14	0.954671531	2.10E-09	2.05E-08	--	siderophore biosynthesis [Trichoderma arundinaceum]	-	-	-	-	GO:0016020//membrane	-	-
Trire2_22785	294	170	363	57	90	51	8.45	5.63	10.17	1.71	2.34	1.32	8.083333333	1.79	-2.174990754	2.16E-09	2.11E-08	rst2	C2H2 transcriptional regulator (amdA) [Trichoderma parareesei]	-	-	-	-	GO:0043231//intracellular membrane-bounded organelle	GO:0003676//nucleic acid binding;GO:0046914//transition metal ion binding	GO:0034645//cellular macromolecule biosynthetic process
Trire2_121312	2350	1713	2726	786	891	871	152.17	127.92	172.11	53.05	52.24	50.96	150.7333333	52.08333333	-1.533104802	2.17E-09	2.12E-08	--	SSCRP protein [Trichoderma guizhouense]	-	-	-	-	-	-	-
Trire2_64009	292	202	469	55	86	86	7.2	5.74	11.27	1.41	1.92	1.92	8.07	1.75	-2.205213751	2.20E-09	2.14E-08	KAP120	importin KapH [Trichoderma parareesei]	-	-	-	-	GO:0012505//endomembrane system;GO:0044424//intracellular part;GO:0046930//pore complex	GO:0005198//structural molecule activity;GO:0017016//Ras GTPase binding;GO:0022892//substrate-specific transporter activity	GO:0006606//protein import into nucleus
Trire2_81661	933	633	1208	282	358	296	46.03	36.01	58.1	14.5	15.99	13.19	46.71333333	14.56	-1.68182404	2.24E-09	2.18E-08	--	glycosyltransferase family 31 [Trichoderma reesei QM6a]	-	-	-	-	-	GO:0016740//transferase activity;GO:0016787//hydrolase activity	-
Trire2_58511	52	25	46	60	100	88	2.48	1.38	2.14	2.99	4.32	3.8	2	3.703333333	0.888824411	2.27E-09	2.21E-08	BAT1	amino acid permease [Trichoderma reesei QM6a]	-	-	-	-	GO:0031224//intrinsic component of membrane;GO:0043231//intracellular membrane-bounded organelle	GO:0046943//carboxylic acid transmembrane transporter activity	GO:0006865//amino acid transport;GO:0015846//polyamine transport
Trire2_121399	1778	2502	1778	3981	4491	5741	102.86	166.92	100.29	240.05	235.26	300.07	123.3566667	258.46	1.067105336	2.28E-09	2.21E-08	--	integral membrane [Trichoderma arundinaceum]	-	-	-	-	-	-	-
Trire2_48852	1338	1727	826	3463	3786	3855	98.1	146.03	59.05	264.65	251.36	255.36	101.06	257.1233333	1.347248452	2.34E-09	2.27E-08	--	lbe protein [Trichoderma arundinaceum]	-	-	-	-	-	-	GO:0044699//single-organism process
Trire2_111102	125	90	107	173	171	276	9.88	8.2	8.25	14.25	12.24	19.71	8.776666667	15.4	0.81118533	2.35E-09	2.28E-08	plcA	phospholipase C [Trichoderma reesei QM6a]	Metabolism;Metabolism	Global and overview maps;Carbohydrate metabolism	ko01100//Metabolic pathways;ko00562//Inositol phosphate metabolism	K01771;K01771	-	GO:0042578//phosphoric ester hydrolase activity	-
MSTRG.6987	2035	1257	2239	575	782	571	133.23	94.91	142.92	39.24	46.36	33.77	123.6866667	39.79	-1.636212183	2.37E-09	2.30E-08	--	hypothetical-protein [Trichoderma parareesei]	-	-	-	-	GO:0043232//intracellular non-membrane-bounded organelle;GO:0044444//cytoplasmic part	GO:0003676//nucleic acid binding;GO:0046914//transition metal ion binding	-
MSTRG.208	2070	2871	1450	5674	5866	6444	132.95	219	86.77	415.16	381.51	409.9	146.24	402.19	1.459539236	2.37E-09	2.30E-08	--	hypothetical-protein [Trichoderma parareesei]	-	-	-	-	-	-	-
Trire2_65433	515	456	445	662	767	967	39.49	40.32	33.27	52.91	53.25	66.99	37.69333333	57.71666667	0.614678599	2.40E-09	2.32E-08	ARDH	NAD(P)-binding protein [Trichoderma reesei RUT C-30]	Metabolism;Metabolism	Global and overview maps;Carbohydrate metabolism	ko01100//Metabolic pathways;ko00040//Pentose and glucuronate interconversions	K17738;K17738	-	GO:0016616//oxidoreductase activity, acting on the CH-OH group of donors, NAD or NADP as acceptor	GO:0044710//single-organism metabolic process
Trire2_23489	2432	2951	1979	4710	5640	5804	139.75	195.56	110.88	282.1	293.47	301.32	148.73	292.2966667	0.974737697	2.40E-09	2.32E-08	SPBC215.06c	zinc finger domain-containing, c2h2, lyar-type, partial [Trichoderma arundinaceum]	-	-	-	-	-	-	-
Trire2_119735	117023	152176	123351	247171	254214	292837	7654.7	11479.92	7867.25	16852.62	15057.95	17306.71	9000.623333	16405.76	0.866105605	2.43E-09	2.35E-08	gpd2	glyceraldehyde-3-phosphate dehydrogenase [Trichoderma reesei QM6a]	Metabolism;Metabolism;Metabolism;Metabolism;Metabolism	Global and overview maps;Global and overview maps;Global and overview maps;Global and overview maps;Carbohydrate metabolism	ko01100//Metabolic pathways;ko01110//Biosynthesis of secondary metabolites;ko01230//Biosynthesis of amino acids;ko01200//Carbon metabolism;ko00010//Glycolysis / Gluconeogenesis	K00134;K00134;K00134;K00134;K00134	GO:0044424//intracellular part	GO:0000166//nucleotide binding;GO:0016620//oxidoreductase activity, acting on the aldehyde or oxo group of donors, NAD or NADP as acceptor	GO:0006006//glucose metabolic process;GO:0006090//pyruvate metabolic process;GO:0006970//response to osmotic stress;GO:0007275//multicellular organism development;GO:0042493//response to drug
Trire2_62198	610	449	682	652	698	737	31.91	27.09	34.79	35.55	33.06	34.83	31.26333333	34.48	0.141288166	2.44E-09	2.35E-08	fcyB	cytosine-purine permease [Trichoderma reesei QM6a]	-	-	-	-	-	GO:0022891//substrate-specific transmembrane transporter activity	GO:0007275//multicellular organism development;GO:0044765//single-organism transport
Trire2_55374	33	84	20	921	762	925	2.58	7.56	1.52	74.95	53.87	65.25	3.886666667	64.69	4.056937425	2.47E-09	2.38E-08	--	family c-likeg- -coupled receptor [Trichoderma arundinaceum]	-	-	-	-	-	-	-
MSTRG.417	661	546	672	192	205	180	20.7	19.72	20.52	6.27	5.81	5.09	20.31333333	5.723333333	-1.827499461	2.49E-09	2.39E-08	--	-	-	-	-	-	-	-	-
Trire2_81652	180	129	170	182	251	238	8.03	6.63	7.39	8.46	10.14	9.59	7.35	9.396666667	0.354404822	2.49E-09	2.39E-08	--	cytochrome P450 [Trichoderma longibrachiatum ATCC 18648]	-	-	-	-	-	GO:0016491//oxidoreductase activity;GO:0046906//tetrapyrrole binding;GO:0046914//transition metal ion binding	GO:0044710//single-organism metabolic process
Trire2_121276	2444	1502	2977	689	919	648	54.51	38.63	64.74	16.02	18.56	13.06	52.62666667	15.88	-1.728583106	2.52E-09	2.41E-08	end4	transmembrane actin-binding-like protein [Trichoderma reesei QM6a]	-	-	-	-	GO:0031224//intrinsic component of membrane;GO:0044430//cytoskeletal part;GO:0044448//cell cortex part	GO:0008092//cytoskeletal protein binding;GO:0008289//lipid binding;GO:0060089//molecular transducer activity	GO:0007163//establishment or maintenance of cell polarity;GO:0008104//protein localization;GO:0009267//cellular response to starvation;GO:0016192//vesicle-mediated transport;GO:0022402//cell cycle process;GO:0030036//actin cytoskeleton organization;GO:0031580//membrane raft distribution;GO:0051518//positive regulation of bipolar cell growth;GO:0071554//cell wall organization or biogenesis
Trire2_65595	86	75	67	4	14	6	8.21	8.26	6.24	0.4	1.21	0.52	7.57	0.71	-3.41440237	2.57E-09	2.47E-08	HMCES	DUF159-domain-containing protein [Trichoderma reesei RUT C-30]	-	-	-	-	GO:0030529//intracellular ribonucleoprotein complex	-	-
Trire2_74765	324	306	438	444	498	501	14.99	16.32	19.75	21.41	20.86	20.94	17.02	21.07	0.307959277	2.62E-09	2.51E-08	DDB_G0293800	Bromodomain containing protein [Trichoderma parareesei]	-	-	-	-	-	-	-
Trire2_122193	549	363	714	143	193	118	8.22	6.27	10.42	2.23	2.62	1.6	8.303333333	2.15	-1.949353956	2.65E-09	2.53E-08	PIK3R4	vacuolar sorting protein [Trichoderma reesei QM6a]	Cellular Processes;Cellular Processes	Transport and catabolism;Transport and catabolism	ko04138//Autophagy - yeast;ko04136//Autophagy - other eukaryotes	K08333;K08333	GO:0035032//phosphatidylinositol 3-kinase complex, class III;GO:0043231//intracellular membrane-bounded organelle;GO:0044232//organelle membrane contact site	GO:0004672//protein kinase activity;GO:0032182//ubiquitin-like protein binding;GO:0032550//purine ribonucleoside binding	GO:0006464//cellular protein modification process;GO:0006605//protein targeting;GO:0006796//phosphate-containing compound metabolic process;GO:0006914//autophagy;GO:0007034//vacuolar transport;GO:0032507//maintenance of protein location in cell;GO:0032786//positive regulation of DNA-templated transcription, elongation;GO:0035556//intracellular signal transduction
Trire2_120318	129	76	151	157	184	166	7.51	5.1	8.57	9.52	9.7	8.73	7.06	9.316666667	0.400145694	2.68E-09	2.56E-08	--	Transposable element Tcb1 transposase [Fusarium oxysporum f. sp. cubense race 4]	-	-	-	-	-	-	-
Trire2_80415	307	186	388	78	70	76	6.62	4.62	8.15	1.75	1.37	1.48	6.463333333	1.533333333	-2.075607037	2.69E-09	2.57E-08	Tgfbrap1	vacuolar sorting protein [Trichoderma reesei QM6a]	Cellular Processes	Transport and catabolism	ko04138//Autophagy - yeast	K20177	GO:0043234//protein complex	-	GO:0006605//protein targeting;GO:0051452//intracellular pH reduction
Trire2_119724	1170	1080	863	1908	1834	2132	125.21	133.3	90.05	212.84	177.74	206.15	116.1866667	198.91	0.77567129	2.70E-09	2.57E-08	ypi-1	phosphatase inhibitor [Trichoderma arundinaceum]	-	-	-	-	-	-	-
MSTRG.7862	103	92	132	144	180	160	4.51	4.64	5.63	6.57	7.13	6.33	4.926666667	6.676666667	0.438516152	2.74E-09	2.61E-08	--	hypothetical-protein [Trichoderma parareesei]	-	-	-	-	-	-	-
Trire2_78377	798	441	809	177	259	221	32.95	21	32.57	7.62	9.69	8.25	28.84	8.52	-1.759145829	2.75E-09	2.62E-08	nog-2	GTP-binding protein [Trichoderma reesei QM6a]	Genetic Information Processing	Translation	ko03008//Ribosome biogenesis in eukaryotes	K14537	GO:0005816//spindle pole body;GO:0030684//preribosome;GO:0031981//nuclear lumen	GO:0003824//catalytic activity;GO:0032550//purine ribonucleoside binding	GO:0000054//ribosomal subunit export from nucleus
Trire2_77667	399	217	496	489	512	703	19.19	12.04	23.26	24.52	22.3	30.55	18.16333333	25.79	0.505782783	2.76E-09	2.62E-08	dbl4	RING-5 like protein [Trichoderma reesei RUT C-30]	-	-	-	-	GO:0043231//intracellular membrane-bounded organelle;GO:0044427//chromosomal part;GO:0044444//cytoplasmic part	GO:0019787//ubiquitin-like protein transferase activity;GO:0046914//transition metal ion binding	GO:0007275//multicellular organism development;GO:0016567//protein ubiquitination;GO:0044257//cellular protein catabolic process;GO:0044710//single-organism metabolic process
Trire2_60118	459	436	507	732	684	689	4.88	5.35	5.26	8.11	6.58	6.62	5.163333333	7.103333333	0.460193449	2.76E-09	2.62E-08	easB	polyketide synthase [Trichoderma reesei QM6a]	-	-	-	-	-	GO:0003824//catalytic activity;GO:0046914//transition metal ion binding	GO:0044249//cellular biosynthetic process;GO:0044550//secondary metabolite biosynthetic process;GO:0044763//single-organism cellular process;GO:1901576//organic substance biosynthetic process
Trire2_119554	401	203	519	64	118	71	20.84	12.16	26.29	3.47	5.55	3.33	19.76333333	4.116666667	-2.263277755	2.82E-09	2.67E-08	SPBC13G1.09	rRNA processing protein Bystin [Trichoderma parareesei]	-	-	-	-	GO:0030684//preribosome;GO:0043231//intracellular membrane-bounded organelle;GO:0043232//intracellular non-membrane-bounded organelle	GO:0003723//RNA binding	GO:0016072//rRNA metabolic process
Trire2_106936	191	144	302	26	62	44	6.68	5.81	10.3	0.95	1.96	1.39	7.596666667	1.433333333	-2.40599236	2.82E-09	2.68E-08	freB	ferric reductase [Trichoderma parareesei]	-	-	-	-	-	-	-
Trire2_80105	199	148	247	299	350	230	7.92	6.8	9.59	12.41	12.62	8.28	8.103333333	11.10333333	0.454405461	2.98E-09	2.82E-08	--	DUF1941-domain-containing protein [Trichoderma longibrachiatum ATCC 18648]	-	-	-	-	-	-	-
Trire2_82499	3348	3679	2958	5827	6111	6922	190.81	241.82	164.38	346.17	315.39	356.44	199.0033333	339.3333333	0.769910559	3.01E-09	2.85E-08	SPAC12G12.12	Integral membrane protein [Trichoderma guizhouense]	-	-	-	-	GO:0031224//intrinsic component of membrane;GO:0043231//intracellular membrane-bounded organelle	GO:0005402//cation:sugar symporter activity	GO:0006818//hydrogen transport
Trire2_123185	2935	1716	3341	633	1033	562	41.66	28.09	46.24	9.37	13.28	7.21	38.66333333	9.953333333	-1.957714359	3.02E-09	2.85E-08	MYO2	myosin [Trichoderma reesei QM6a]	-	-	-	-	GO:0015629//actin cytoskeleton;GO:0043234//protein complex	GO:0003779//actin binding;GO:0017111//nucleoside-triphosphatase activity;GO:0032550//purine ribonucleoside binding	GO:0030447//filamentous growth
MSTRG.4697	304	261	240	413	446	576	13.92	13.78	10.71	19.71	18.49	23.83	12.80333333	20.67666667	0.691484161	3.14E-09	2.96E-08	--	-	-	-	-	-	-	-	-
Trire2_56996	10282	5328	11453	2326	3461	2885	715.7	427.72	777.32	168.76	218.16	181.44	640.2466667	189.4533333	-1.756785313	3.17E-09	2.99E-08	man1	glycoside hydrolase family 5, partial [Trichoderma reesei QM6a]	Metabolism;Metabolism	Global and overview maps;Carbohydrate metabolism	ko01100//Metabolic pathways;ko00051//Fructose and mannose metabolism	K19355;K19355	-	GO:0004567//beta-mannosidase activity;GO:0030247//polysaccharide binding	GO:0010412//mannan metabolic process
Trire2_54541	893	535	1275	205	312	248	19.11	13.21	26.61	4.57	6.05	4.8	19.64333333	5.14	-1.934199501	3.19E-09	3.01E-08	sudA	protein for structural maintenance of chromosome protein 3 [Trichoderma parareesei]	-	-	-	-	GO:0000798//nuclear cohesin complex;GO:0044444//cytoplasmic part	GO:0003824//catalytic activity;GO:0005515//protein binding;GO:0032550//purine ribonucleoside binding	GO:0000724//double-strand break repair via homologous recombination;GO:0022413//reproductive process in single-celled organism;GO:0022607//cellular component assembly;GO:0034184//positive regulation of maintenance of mitotic sister chromatid cohesion
Trire2_122422	286	241	331	70	67	89	27.58	26.8	31.12	7.04	5.85	7.75	28.5	6.88	-2.050481449	3.22E-09	3.03E-08	--	SSCRP protein [Trichoderma parareesei]	-	-	-	-	-	-	-
MSTRG.8395	19	34	31	77	77	73	0.81	1.66	1.28	3.41	2.96	2.8	1.25	3.056666667	1.290031138	3.26E-09	3.06E-08	--	-	-	-	-	-	-	-	-
Trire2_79677	29	31	50	55	97	92	1.34	1.65	2.25	2.65	4.06	3.84	1.746666667	3.516666667	1.009604282	3.31E-09	3.11E-08	hxkA	hexokinase [Trichoderma reesei QM6a]	Metabolism;Metabolism;Metabolism;Metabolism;Metabolism;Metabolism;Metabolism;Metabolism;Metabolism	Global and overview maps;Global and overview maps;Global and overview maps;Carbohydrate metabolism;Carbohydrate metabolism;Carbohydrate metabolism;Carbohydrate metabolism;Carbohydrate metabolism;Biosynthesis of other secondary metabolites	ko01100//Metabolic pathways;ko01110//Biosynthesis of secondary metabolites;ko01200//Carbon metabolism;ko00520//Amino sugar and nucleotide sugar metabolism;ko00500//Starch and sucrose metabolism;ko00010//Glycolysis / Gluconeogenesis;ko00051//Fructose and mannose metabolism;ko00052//Galactose metabolism;ko00524//Neomycin, kanamycin and gentamicin biosynthesis	K00844;K00844;K00844;K00844;K00844;K00844;K00844;K00844;K00844	-	GO:0016773//phosphotransferase activity, alcohol group as acceptor;GO:0032550//purine ribonucleoside binding	GO:0006090//pyruvate metabolic process;GO:0016310//phosphorylation;GO:0044238//primary metabolic process
Trire2_48146	2558	1434	3064	613	911	592	56.14	36.3	65.57	14.02	18.11	11.74	52.67	14.62333333	-1.848709254	3.38E-09	3.17E-08	leu-6	leucyl-tRNA synthetase, class Ia [Trichoderma parareesei]	Genetic Information Processing	Translation	ko00970//Aminoacyl-tRNA biosynthesis	K01869	GO:0044444//cytoplasmic part	GO:0004812//aminoacyl-tRNA ligase activity;GO:0032550//purine ribonucleoside binding;GO:0052689//carboxylic ester hydrolase activity	GO:0006259//DNA metabolic process;GO:0006418//tRNA aminoacylation for protein translation;GO:0006448//regulation of translational elongation;GO:1902531//regulation of intracellular signal transduction
Trire2_122576	1519	1244	1474	1499	2047	1989	64	60.44	60.55	65.83	78.09	75.71	61.66333333	73.21	0.247627845	3.39E-09	3.18E-08	--	metallopeptidase [Cordyceps javanica]	-	-	-	-	-	-	-
Trire2_62301	661	372	811	148	218	131	14.08	9.14	16.84	3.29	4.2	2.52	13.35333333	3.336666667	-2.000720447	3.39E-09	3.18E-08	msh6	DNA repair protein [Trichoderma reesei QM6a]	Genetic Information Processing	Replication and repair	ko03430//Mismatch repair	K08737	-	-	-
Trire2_51697	706	487	922	213	262	194	13.5	10.74	17.19	4.25	4.54	3.35	13.81	4.046666667	-1.770907399	3.52E-09	3.29E-08	CAALFM_C202840CA	UPF0507 protein [Escovopsis weberi]	-	-	-	-	-	-	-
Trire2_52021	422	308	614	115	150	93	7.15	6.02	10.14	2.03	2.3	1.42	7.77	1.916666667	-2.019315143	3.54E-09	3.30E-08	sepH	protein kinase [Trichoderma parareesei]	-	-	-	-	GO:0005933//cellular bud;GO:0043231//intracellular membrane-bounded organelle;GO:0044444//cytoplasmic part;GO:0044732//mitotic spindle pole body	GO:0004672//protein kinase activity;GO:0032550//purine ribonucleoside binding	GO:0000212//meiotic spindle organization;GO:0000912//assembly of actomyosin apparatus involved in cytokinesis;GO:0006468//protein phosphorylation;GO:0007096//regulation of exit from mitosis;GO:0032467//positive regulation of cytokinesis;GO:1902363//regulation of protein localization to spindle pole body
Trire2_62769	396	307	420	98	138	84	18.84	16.84	19.48	4.86	5.94	3.61	18.38666667	4.803333333	-1.936552121	3.54E-09	3.30E-08	DPH2	DPH2, required for diphthamide synthesis [Trichoderma parareesei]	-	-	-	-	GO:0044444//cytoplasmic part	-	GO:0017182//peptidyl-diphthamide metabolic process
MSTRG.9531	194	107	174	210	255	396	7.77	4.94	6.79	8.77	9.25	14.33	6.5	10.78333333	0.730291588	3.63E-09	3.39E-08	--	hypothetical protein M440DRAFT_280183 [Trichoderma longibrachiatum ATCC 18648]	-	-	-	-	-	-	-
Trire2_80672	901	679	960	1110	1024	1209	54.32	47.21	56.44	69.76	55.91	65.86	52.65666667	63.84333333	0.277919781	3.64E-09	3.39E-08	MMT2	cation efflux family protein [Trichoderma guizhouense]	-	-	-	-	GO:0031224//intrinsic component of membrane	GO:0015075//ion transmembrane transporter activity;GO:0016772//transferase activity, transferring phosphorus-containing groups	GO:0006812//cation transport;GO:0008152//metabolic process;GO:0044763//single-organism cellular process
Trire2_58560	129	89	146	142	199	165	7.28	5.79	8.04	8.36	10.17	8.42	7.036666667	8.983333333	0.352358694	3.66E-09	3.40E-08	MCH4	MFS monocarboxylate transporter [Trichoderma parareesei]	-	-	-	-	-	-	GO:0044763//single-organism cellular process
Trire2_79990	139	77	140	180	167	236	4.2	2.68	4.12	5.66	4.56	6.44	3.666666667	5.553333333	0.598884877	3.71E-09	3.44E-08	SPBC18H10.09	CHY zinc finger domain protein [Trichoderma reesei RUT C-30]	-	-	-	-	-	GO:0046872//metal ion binding	-
Trire2_75859	1291	998	1378	1338	1494	1705	78.39	69.89	81.59	84.69	82.15	93.54	76.62333333	86.79333333	0.179800444	3.75E-09	3.48E-08	get3	anion-transporting ATPase [Trichoderma parareesei]	-	-	-	-	GO:0043231//intracellular membrane-bounded organelle;GO:0043234//protein complex;GO:0044444//cytoplasmic part	GO:0005515//protein binding;GO:0017111//nucleoside-triphosphatase activity;GO:0032550//purine ribonucleoside binding;GO:0043169//cation binding	GO:0006612//protein targeting to membrane;GO:0006950//response to stress;GO:0007186//G-protein coupled receptor signaling pathway;GO:0010035//response to inorganic substance;GO:0043087//regulation of GTPase activity;GO:0048193//Golgi vesicle transport;GO:0051205//protein insertion into membrane
Trire2_66935	214	292	259	36	54	59	11.95	18.8	14.1	2.1	2.73	2.98	14.95	2.603333333	-2.521713532	3.76E-09	3.49E-08	psiD	Phosphatidylserine decarboxylase [Trichoderma parareesei]	Metabolism;Metabolism;Metabolism	Global and overview maps;Global and overview maps;Lipid metabolism	ko01100//Metabolic pathways;ko01110//Biosynthesis of secondary metabolites;ko00564//Glycerophospholipid metabolism	K01613;K01613;K01613	-	-	GO:0006644//phospholipid metabolic process
Trire2_44987	8961	10976	8531	18541	17846	21220	571.13	806.78	530.15	1231.75	1029.97	1221.95	636.02	1161.223333	0.868501429	3.77E-09	3.49E-08	ERG25	sterol desaturase-like protein [Trichoderma reesei QM6a]	Metabolism;Metabolism;Metabolism	Global and overview maps;Global and overview maps;Lipid metabolism	ko01100//Metabolic pathways;ko01110//Biosynthesis of secondary metabolites;ko00100//Steroid biosynthesis	K07750;K07750;K07750	GO:0031090//organelle membrane;GO:0031224//intrinsic component of membrane;GO:0043231//intracellular membrane-bounded organelle	GO:0016709//oxidoreductase activity, acting on paired donors, with incorporation or reduction of molecular oxygen, NAD(P)H as one donor, and incorporation of one atom of oxygen;GO:0046914//transition metal ion binding	GO:0006631//fatty acid metabolic process;GO:0008204//ergosterol metabolic process
MSTRG.7267	9	6	8	49	27	32	0.32	0.24	0.27	1.8	0.86	1.02	0.276666667	1.226666667	2.148522525	3.78E-09	3.50E-08	--	-	-	-	-	-	-	-	-
Trire2_123540	3108	2232	3617	913	1359	971	46.81	38.77	53.12	14.33	18.54	13.21	46.23333333	15.36	-1.589755166	3.80E-09	3.51E-08	--	Mitochondrial substrate carrier family protein L [Tolypocladium paradoxum]	-	-	-	-	-	-	-
Trire2_121944	1748	1585	1793	1974	2551	2335	67.28	70.36	67.29	79.2	88.91	81.2	68.31	83.10333333	0.282809553	4.01E-09	3.70E-08	ksp1	serine/threonine protein kinase [Trichoderma parareesei]	-	-	-	-	GO:0043229//intracellular organelle;GO:0044444//cytoplasmic part	GO:0004672//protein kinase activity;GO:0032550//purine ribonucleoside binding	GO:0006464//cellular protein modification process;GO:0006796//phosphate-containing compound metabolic process;GO:0007154//cell communication;GO:0040008//regulation of growth;GO:0050794//regulation of cellular process;GO:0051716//cellular response to stimulus
Trire2_104079	1	9	2	353	195	128	0.17	1.75	0.33	62.18	29.84	19.54	0.75	37.18666667	5.631751028	4.01E-09	3.70E-08	--	Non-Catalytic module family expansin [Trichoderma reesei QM6a]	-	-	-	-	-	-	-
Trire2_120931	1936	3132	1633	5616	6226	7444	147.56	275.3	121.36	446.16	429.7	512.61	181.4066667	462.8233333	1.351234124	4.03E-09	3.71E-08	--	deacetylase-like protein, partial [Metarhizium brunneum ARSEF 3297]	-	-	-	-	-	-	-
Trire2_122572	8915	5475	9889	2662	3545	2688	310.55	219.96	335.89	96.66	111.83	84.6	288.8	97.69666667	-1.563689498	4.03E-09	3.71E-08	SSB1	hsp70 family protein [Trichoderma reesei QM6a]	Genetic Information Processing;Genetic Information Processing;Cellular Processes;Organismal Systems	Transcription;Folding, sorting and degradation;Transport and catabolism;Aging	ko03040//Spliceosome;ko04141//Protein processing in endoplasmic reticulum;ko04144//Endocytosis;ko04213//Longevity regulating pathway - multiple species	K03283;K03283;K03283;K03283	GO:0044444//cytoplasmic part	GO:0016628//oxidoreductase activity, acting on the CH-CH group of donors, NAD or NADP as acceptor;GO:0032550//purine ribonucleoside binding	GO:0044710//single-organism metabolic process
Trire2_59958	1129	840	1178	1131	1258	1369	23.87	20.48	24.28	24.92	24.08	26.15	22.87666667	25.05	0.130933749	4.04E-09	3.71E-08	SPAC9G1.10c	DNase I-like protein [Trichoderma longibrachiatum ATCC 18648]	-	-	-	-	GO:0060187//cell pole	GO:0004518//nuclease activity	GO:0046488//phosphatidylinositol metabolic process;GO:0090304//nucleic acid metabolic process
Trire2_58976	472	221	507	92	90	111	17.7	9.56	18.54	3.6	3.06	3.76	15.26666667	3.473333333	-2.135992321	4.07E-09	3.74E-08	Rrn3	RNA polymerase I specific transcription factor [Trichoderma reesei QM6a]	-	-	-	-	GO:0043231//intracellular membrane-bounded organelle;GO:0043232//intracellular non-membrane-bounded organelle;GO:0044444//cytoplasmic part	GO:0000989//transcription factor activity, transcription factor binding;GO:0000990//transcription factor activity, core RNA polymerase binding;GO:0001167//RNA polymerase I transcription factor activity, sequence-specific DNA binding;GO:0003676//nucleic acid binding;GO:0008134//transcription factor binding	GO:0006355//regulation of transcription, DNA-templated;GO:0006361//transcription initiation from RNA polymerase I promoter;GO:0006412//translation
Trire2_22168	150	134	180	225	217	277	9.05	9.33	10.59	14.15	11.86	15.1	9.656666667	13.70333333	0.504929687	4.12E-09	3.78E-08	--	DUF1917-domain-containing protein [Trichoderma citrinoviride]	-	-	-	-	-	-	-
Trire2_105994	7205	5048	7113	2050	2503	2611	209.11	168.96	201.29	62.02	65.78	68.47	193.12	65.42333333	-1.561620409	4.16E-09	3.82E-08	--	Zn(2)-C6 fungal-type DNA-binding domain protein [Metarhizium rileyi RCEF 4871]	-	-	-	-	-	-	GO:0006351//transcription, DNA-templated
Trire2_121471	8066	8026	5269	13518	15726	15696	595.33	683.18	379.19	1039.99	1051.07	1046.7	552.5666667	1045.92	0.920552067	4.18E-09	3.83E-08	--	bZIP transcription factor [Trichoderma harzianum]	-	-	-	-	-	-	-
Trire2_82434	2472	1878	2972	759	1051	713	45.37	39.75	53.19	14.52	17.47	11.82	46.10333333	14.60333333	-1.658573349	4.20E-09	3.85E-08	clu1	Clustered mitochondria protein [Trichoderma lentiforme]	-	-	-	-	GO:0044424//intracellular part	-	GO:0007005//mitochondrion organization
Trire2_121500	150	142	210	272	241	266	11.99	13.09	16.37	22.66	17.44	19.21	13.81666667	19.77	0.51690327	4.25E-09	3.88E-08	--	metallophosphoesterase [Trichoderma parareesei]	-	-	-	-	-	-	-
Trire2_104551	0	1	3	18	31	28	0	0.08	0.2	1.3	1.94	1.75	0.093333333	1.663333333	4.155541083	4.42E-09	4.04E-08	--	uncharacterized protein TRIREDRAFT_104551 [Trichoderma reesei QM6a]	-	-	-	-	-	-	-
Trire2_78343	586	331	647	132	183	103	8.66	5.64	9.32	2.03	2.45	1.37	7.873333333	1.95	-2.013500435	4.43E-09	4.04E-08	--	Telomere length regulator protein rif1 [Trichoderma lentiforme]	-	-	-	-	GO:0000782//telomere cap complex;GO:0000784//nuclear chromosome, telomeric region	-	-
Trire2_124001	72	48	88	89	125	118	3.75	2.89	4.47	4.84	5.9	5.56	3.703333333	5.433333333	0.553013148	4.47E-09	4.07E-08	SPAC10F6.17c	Protein phosphatase 2C/pyruvate dehydrogenase (lipoamide) phosphatase [Trichoderma parareesei]	-	-	-	-	-	GO:0004721//phosphoprotein phosphatase activity	GO:0008152//metabolic process
Trire2_49193	9538	7933	9258	10654	12403	11050	418.78	401.7	396.34	487.59	493.13	438.35	405.6066667	473.0233333	0.221829986	4.51E-09	4.11E-08	btgE	glycoside hydrolase family 17, partial [Trichoderma reesei QM6a]	-	-	-	-	GO:0005618//cell wall	GO:0003824//catalytic activity	GO:0007275//multicellular organism development;GO:0008152//metabolic process;GO:0051704//multi-organism process
Trire2_22117	2120	1942	2263	2722	2947	3912	32.96	34.82	34.31	44.11	41.49	54.95	34.03	46.85	0.461241897	4.55E-09	4.13E-08	lid2	PLU-1-domain-containing protein [Trichoderma citrinoviride]	-	-	-	-	GO:0043231//intracellular membrane-bounded organelle	GO:0016705//oxidoreductase activity, acting on paired donors, with incorporation or reduction of molecular oxygen;GO:0032453//histone demethylase activity (H3-K4 specific);GO:0046914//transition metal ion binding	GO:0034720//histone H3-K4 demethylation;GO:0045892//negative regulation of transcription, DNA-templated
Trire2_74892	1668	1539	2196	2353	2302	2534	50.6	53.84	64.96	74.41	63.24	69.46	56.46666667	69.03666667	0.289963339	4.58E-09	4.16E-08	nca2	NCA2-domain-containing protein [Trichoderma citrinoviride]	-	-	-	-	GO:0031966//mitochondrial membrane	-	GO:0016070//RNA metabolic process;GO:0045333//cellular respiration
Trire2_68072	26	15	22	68	46	56	1.89	1.26	1.56	5.14	3.02	3.67	1.57	3.943333333	1.328651109	4.59E-09	4.16E-08	MAG1	HhH-GPD superfamily base excision DNA repair protein [Trichoderma parareesei]	Genetic Information Processing	Replication and repair	ko03410//Base excision repair	K01247	GO:0043231//intracellular membrane-bounded organelle	GO:0043733//DNA-3-methylbase glycosylase activity	GO:0006281//DNA repair;GO:0035510//DNA dealkylation
Trire2_111638	88	50	66	7	11	5	6.89	4.52	5.04	0.57	0.78	0.35	5.483333333	0.566666667	-3.274480932	4.62E-09	4.19E-08	--	0acf0048-c05d-4f22-aeb0-f0b24d211cd6 [Thermothielavioides terrestris]	-	-	-	-	-	-	-
Trire2_74534	1088	718	1225	325	434	357	41.83	31.84	45.93	13.03	15.11	12.4	39.86666667	13.51333333	-1.560799396	4.68E-09	4.24E-08	--	kinetoplast-associated kap [Trichoderma arundinaceum]	-	-	-	-	-	-	-
Trire2_48819	13495	13979	11999	24759	27086	19781	415.11	495.91	359.88	793.85	754.48	549.76	423.6333333	699.3633333	0.723226048	4.69E-09	4.25E-08	DPS1	aspartyl-tRNA synthetase [Trichoderma citrinoviride]	Genetic Information Processing	Translation	ko00970//Aminoacyl-tRNA biosynthesis	K01876	GO:0044424//intracellular part	GO:0004812//aminoacyl-tRNA ligase activity;GO:0032550//purine ribonucleoside binding	GO:0006418//tRNA aminoacylation for protein translation
Trire2_66345	5783	4096	5885	4968	6206	5642	697.36	569.64	691.94	624.45	677.68	614.7	652.98	638.9433333	-0.031350817	4.79E-09	4.33E-08	sod-2	Mn superoxide dismutase [Trichoderma reesei QM6a]	Cellular Processes;Organismal Systems	Transport and catabolism;Aging	ko04146//Peroxisome;ko04213//Longevity regulating pathway - multiple species	K04564;K04564	GO:0005739//mitochondrion	GO:0003824//catalytic activity;GO:0043169//cation binding	GO:0001324//age-dependent response to oxidative stress involved in chronological cell aging;GO:0006801//superoxide metabolic process;GO:0007275//multicellular organism development;GO:0044710//single-organism metabolic process
Trire2_69712	7	1	3	23	24	33	0.34	0.06	0.14	1.17	1.06	1.46	0.18	1.23	2.772589504	5.11E-09	4.61E-08	SPCPB1C11.03	MFS general substrate transporter [Trichoderma longibrachiatum ATCC 18648]	-	-	-	-	-	GO:0000099//sulfur amino acid transmembrane transporter activity	GO:0000101//sulfur amino acid transport;GO:0003333//amino acid transmembrane transport
MSTRG.7280	23	4	10	36	49	58	2	0.39	0.84	3.18	3.78	4.47	1.076666667	3.81	1.823219334	5.18E-09	4.67E-08	--	-	-	-	-	-	-	-	-
Trire2_44956	13155	13438	9903	21783	24896	22867	436.36	514.07	320.29	753.15	747.81	685.32	423.5733333	728.76	0.78283201	5.25E-09	4.73E-08	mfsB	MFS permease [Trichoderma parareesei]	-	-	-	-	GO:0031224//intrinsic component of membrane	-	GO:0044763//single-organism cellular process;GO:0051234//establishment of localization
Trire2_122533	2672	2551	2947	3745	3733	4881	105.21	115.84	113.14	153.7	133.1	173.64	111.3966667	153.48	0.462344607	5.38E-09	4.84E-08	SPBC21C3.15c	AldedhAldehyde dehydrogenase family [Trichoderma parareesei]	-	-	-	-	GO:0044444//cytoplasmic part	GO:0016903//oxidoreductase activity, acting on the aldehyde or oxo group of donors	GO:0022402//cell cycle process;GO:0044710//single-organism metabolic process
Trire2_120715	314	216	311	291	398	434	10.44	8.28	10.08	10.08	11.98	13.03	9.6	11.69666667	0.284991136	5.46E-09	4.91E-08	--	fungal specific transcription factor domain-containing protein [Trichoderma reesei QM6a]	-	-	-	-	-	GO:0005488//binding	GO:0006351//transcription, DNA-templated
Trire2_122870	4615	4864	5719	1443	1388	1571	379.52	461.31	458.57	123.69	103.36	116.73	433.1333333	114.5933333	-1.918288089	5.67E-09	5.10E-08	--	cell wall protein, CwpA [Trichoderma parareesei]	-	-	-	-	-	-	-
Trire2_109339	223	142	227	264	277	243	2.42	1.78	2.4	2.99	2.72	2.38	2.2	2.696666667	0.293673678	5.72E-09	5.14E-08	--	vegetative incompatibility HET-E-1 protein [Rutstroemia sp. NJR-2017a BVV2]	-	-	-	-	-	-	-
Trire2_54694	81	87	47	178	211	165	5.5	6.82	3.11	12.61	12.98	10.13	5.143333333	11.90666667	1.210994019	5.75E-09	5.16E-08	norB	oxidoreductase [Trichoderma reesei QM6a]	-	-	-	-	-	GO:0016491//oxidoreductase activity	GO:0044710//single-organism metabolic process
Trire2_102735	91	64	116	119	159	125	4.29	3.48	5.33	5.85	6.79	5.32	4.366666667	5.986666667	0.455220538	5.80E-09	5.20E-08	ARB_07867	COOH terminal WSC domain-containing protein [Trichoderma reesei QM6a]	-	-	-	-	-	-	-
Trire2_63484	321	228	382	79	117	75	7.54	6.17	8.74	1.93	2.49	1.59	7.483333333	2.003333333	-1.901278549	5.86E-09	5.25E-08	mit1	chromodomain-helicase-DNA-binding protein [Trichoderma guizhouense]	-	-	-	-	GO:0000118//histone deacetylase complex;GO:0000784//nuclear chromosome, telomeric region;GO:0005720//nuclear heterochromatin;GO:0005816//spindle pole body	GO:0003677//DNA binding;GO:0016887//ATPase activity;GO:0032550//purine ribonucleoside binding;GO:0046914//transition metal ion binding	GO:0006338//chromatin remodeling;GO:0006342//chromatin silencing;GO:0006366//transcription from RNA polymerase II promoter;GO:0016570//histone modification;GO:0034728//nucleosome organization;GO:1903309//negative regulation of chromatin modification
Trire2_105849	22	11	43	61	63	68	0.68	0.39	1.29	1.95	1.75	1.89	0.786666667	1.863333333	1.244061423	5.90E-09	5.28E-08	Dhc4	Zn2Cys6 transcriptional regulator [Trichoderma guizhouense]	-	-	-	-	-	-	-
Trire2_119963	4457	4046	5041	1377	1836	1465	463.48	485.23	511.12	149.26	172.89	137.64	486.61	153.2633333	-1.66675338	5.91E-09	5.28E-08	--	HFB protein [Trichoderma parareesei]	-	-	-	-	-	-	-
Trire2_59827	84	50	52	98	127	130	12.62	8.66	7.62	15.34	17.27	17.64	9.633333333	16.75	0.798054104	5.98E-09	5.34E-08	--	acyl-CoA N-acyltransferase [Trichoderma longibrachiatum ATCC 18648]	-	-	-	-	-	-	-
Trire2_122457	6513	5413	6543	7590	7846	9155	626.54	600.54	613.72	761.07	683.48	795.72	613.6	746.7566667	0.283339729	6.00E-09	5.35E-08	MBF1	multiprotein bridging factor-like protein [Trichoderma reesei QM6a]	-	-	-	-	GO:0043231//intracellular membrane-bounded organelle;GO:0044444//cytoplasmic part	GO:0003677//DNA binding	GO:0006355//regulation of transcription, DNA-templated
Trire2_63217	881	764	991	1074	1136	1122	76.71	76.72	84.13	97.47	89.57	88.26	79.18666667	91.76666667	0.212712672	6.04E-09	5.38E-08	--	Triple functional domain protein [Valsa mali]	-	-	-	-	-	-	-
Trire2_44476	629	723	966	1077	1282	1100	10.79	14.31	16.16	19.26	19.92	17.05	13.75333333	18.74333333	0.446596226	6.17E-09	5.49E-08	fer6	MRP-type ABC transporter [Trichoderma parareesei]	Environmental Information Processing	Membrane transport	ko02010//ABC transporters	K05665	GO:0031224//intrinsic component of membrane	GO:0015405//P-P-bond-hydrolysis-driven transmembrane transporter activity;GO:0017111//nucleoside-triphosphatase activity;GO:0032550//purine ribonucleoside binding	GO:0007275//multicellular organism development;GO:0015893//drug transport;GO:0044763//single-organism cellular process
Trire2_123572	704	1227	660	2211	2448	2664	28.81	57.91	26.33	94.31	90.71	98.5	37.68333333	94.50666667	1.326489517	6.21E-09	5.52E-08	PLA2G7	platelet-activating factor acetylhydrolase [Trichoderma reesei RUT C-30]	Metabolism;Metabolism	Global and overview maps;Lipid metabolism	ko01100//Metabolic pathways;ko00565//Ether lipid metabolism	K01062;K01062	-	-	GO:0006629//lipid metabolic process
Trire2_66766	13	4	17	34	37	44	1.18	0.42	1.5	3.21	3.03	3.6	1.033333333	3.28	1.6663901	6.45E-09	5.73E-08	SPCC965.09	carbon-nitrogen hydrolase [Trichoderma citrinoviride]	-	-	-	-	-	GO:0016787//hydrolase activity	-
Trire2_60796	6550	6695	5706	9425	11155	11889	277.16	326.72	235.42	415.71	427.44	454.54	279.7666667	432.5633333	0.628687299	6.60E-09	5.85E-08	mug70	CBS and PB1 domain protein [Trichoderma parareesei]	-	-	-	-	GO:0043231//intracellular membrane-bounded organelle;GO:0044391//ribosomal subunit	-	GO:0006725//cellular aromatic compound metabolic process;GO:0010467//gene expression;GO:0044710//single-organism metabolic process
MSTRG.9182	13	31	28	68	70	83	0.62	1.71	1.3	3.38	3.03	3.58	1.21	3.33	1.46051513	6.69E-09	5.93E-08	NGR_a01650	capsule synthesis [Trichoderma arundinaceum]	-	-	-	-	GO:0043231//intracellular membrane-bounded organelle	GO:0003676//nucleic acid binding;GO:0016491//oxidoreductase activity;GO:0019842//vitamin binding;GO:0046914//transition metal ion binding	GO:0006355//regulation of transcription, DNA-templated;GO:0044710//single-organism metabolic process
Trire2_3873	168	109	151	179	205	242	8.2	6.14	7.19	9.11	9.06	10.68	7.176666667	9.616666667	0.422222999	6.77E-09	5.99E-08	cpdP	cyclic AMP phosphodiesterase, class II [Trichoderma reesei QM6a]	-	-	-	-	GO:0043231//intracellular membrane-bounded organelle;GO:0044444//cytoplasmic part	-	GO:0001678//cellular glucose homeostasis;GO:0006357//regulation of transcription from RNA polymerase II promoter;GO:0009267//cellular response to starvation;GO:0019935//cyclic-nucleotide-mediated signaling;GO:0030803//negative regulation of cyclic nucleotide biosynthetic process;GO:0046058//cAMP metabolic process;GO:1902531//regulation of intracellular signal transduction
Trire2_54723	1	0	0	53	24	32	0.09	0	0	5.12	2.02	2.68	0.03	3.273333333	6.769654213	6.88E-09	6.09E-08	ARB_03699	LysM domain-containing protein [Trichoderma reesei RUT C-30]	-	-	-	-	-	-	-
Trire2_73539	2248	1894	1905	2756	2949	3389	64.56	62.73	53.35	82.5	76.69	87.94	60.21333333	82.37666667	0.452152764	7.01E-09	6.20E-08	--	WD40 repeat-like-containing domain protein [Moelleriella libera RCEF 2490]	-	-	-	-	-	-	-
Trire2_69171	3815	4205	4529	5798	6510	8579	291.63	370.72	337.57	461.99	450.64	592.53	333.3066667	501.72	0.590032275	7.07E-09	6.25E-08	SPBC16A3.02c	NAD(P)-binding protein [Trichoderma citrinoviride]	-	-	-	-	GO:0043231//intracellular membrane-bounded organelle	GO:0003824//catalytic activity;GO:0046914//transition metal ion binding	GO:0044710//single-organism metabolic process
Trire2_104786	843	754	916	980	1125	1169	30.28	31.24	32.08	36.7	36.6	37.94	31.2	37.08	0.249095215	7.09E-09	6.26E-08	--	CASC3/Barentsz domain-containing protein [Purpureocillium lilacinum]	-	-	-	-	-	-	-
Trire2_37060	11019	9780	8577	15105	18954	14360	495.66	507.36	376.19	708.24	772.07	583.62	459.7366667	687.9766667	0.581551901	7.41E-09	6.53E-08	ehs1	calcium permeable channel, partial [Trichoderma reesei QM6a]	-	-	-	-	GO:0016020//membrane;GO:0043231//intracellular membrane-bounded organelle;GO:0044444//cytoplasmic part	GO:0005262//calcium channel activity	GO:0022413//reproductive process in single-celled organism;GO:0097553//calcium ion transmembrane import into cytosol
Trire2_123795	8176	7171	6396	10672	12090	11914	319.47	323.16	243.68	434.66	427.79	420.61	295.4366667	427.6866667	0.533705341	7.42E-09	6.53E-08	DAL1	allantoinase [Trichoderma reesei QM6a]	Metabolism;Metabolism	Global and overview maps;Nucleotide metabolism	ko01100//Metabolic pathways;ko00230//Purine metabolism	K01466;K01466	-	GO:0004520//endodeoxyribonuclease activity;GO:0016812//hydrolase activity, acting on carbon-nitrogen (but not peptide) bonds, in cyclic amides;GO:0046914//transition metal ion binding	GO:0000256//allantoin catabolic process
Trire2_56077	364	257	484	81	131	64	15.01	12.22	19.46	3.48	4.89	2.38	15.56333333	3.583333333	-2.118776929	7.74E-09	6.81E-08	--	Zn2Cys6 transcriptional regulator [Trichoderma guizhouense]	-	-	-	-	GO:0043231//intracellular membrane-bounded organelle	GO:0046914//transition metal ion binding	GO:0006355//regulation of transcription, DNA-templated
Trire2_120113	292	210	296	287	355	338	14.12	11.71	13.96	14.47	15.55	14.77	13.26333333	14.93	0.170770767	7.78E-09	6.83E-08	--	diacylglycerol kinase catalytic [Fusarium sporotrichioides]	-	-	-	-	-	GO:0016301//kinase activity	-
Trire2_76491	186	134	219	210	261	217	6.75	5.61	7.75	7.94	8.57	7.11	6.703333333	7.873333333	0.232095883	7.90E-09	6.94E-08	--	Regulator of Rac1, required for phagocytosis and cell migration [Trichoderma parareesei]	-	-	-	-	GO:0043232//intracellular non-membrane-bounded organelle	-	GO:0006897//endocytosis
Trire2_70943	333	178	476	74	82	79	7.3	4.5	10.18	1.69	1.63	1.57	7.326666667	1.63	-2.168285016	7.99E-09	7.01E-08	tcsB	histidine kinase [Trichoderma reesei QM6a]	Environmental Information Processing;Cellular Processes	Signal transduction;Transport and catabolism	ko04011//MAPK signaling pathway - yeast;ko04139//Mitophagy - yeast	K11231;K11231	-	-	-
Trire2_121686	16141	11698	16698	16947	18504	15687	590.85	493.85	595.99	646.63	613.37	518.83	560.23	592.9433333	0.081874994	8.11E-09	7.11E-08	for	serine hydroxymethyltransferase [Trichoderma reesei QM6a]	Metabolism;Metabolism;Metabolism;Metabolism;Metabolism;Metabolism;Metabolism;Metabolism;Metabolism	Global and overview maps;Global and overview maps;Global and overview maps;Global and overview maps;Amino acid metabolism;Carbohydrate metabolism;Energy metabolism;Metabolism of other amino acids;Metabolism of cofactors and vitamins	ko01100//Metabolic pathways;ko01110//Biosynthesis of secondary metabolites;ko01230//Biosynthesis of amino acids;ko01200//Carbon metabolism;ko00260//Glycine, serine and threonine metabolism;ko00630//Glyoxylate and dicarboxylate metabolism;ko00680//Methane metabolism;ko00460//Cyanoamino acid metabolism;ko00670//One carbon pool by folate	K00600;K00600;K00600;K00600;K00600;K00600;K00600;K00600;K00600	GO:0044424//intracellular part	GO:0016742//hydroxymethyl-, formyl- and related transferase activity;GO:0043168//anion binding	GO:0006730//one-carbon metabolic process;GO:0007275//multicellular organism development;GO:0009069//serine family amino acid metabolic process
Trire2_1766	249	258	283	431	389	610	15.52	18.55	17.2	28.01	21.96	34.36	17.09	28.11	0.717931057	8.28E-09	7.25E-08	--	signal peptide-containing [Trichoderma arundinaceum]	-	-	-	-	-	-	-
Trire2_68036	175	105	209	33	50	30	8.07	5.58	9.4	1.59	2.09	1.25	7.683333333	1.643333333	-2.225107199	8.47E-09	7.41E-08	met-7	cystathionine beta-lyase/cystathionine gamma-synthase [Trichoderma reesei QM6a]	Metabolism;Metabolism;Metabolism;Metabolism;Metabolism;Metabolism	Global and overview maps;Global and overview maps;Global and overview maps;Amino acid metabolism;Energy metabolism;Metabolism of other amino acids	ko01100//Metabolic pathways;ko01110//Biosynthesis of secondary metabolites;ko01230//Biosynthesis of amino acids;ko00270//Cysteine and methionine metabolism;ko00920//Sulfur metabolism;ko00450//Selenocompound metabolism	K01739;K01739;K01739;K01739;K01739;K01739	-	GO:0003824//catalytic activity;GO:0043168//anion binding	-
Trire2_107258	767	718	759	1068	1094	1109	65.02	70.19	62.73	94.37	83.98	84.94	65.98	87.76333333	0.411589544	8.51E-09	7.43E-08	SLC1	1-acyl-sn-gylcerol-3-phosphate acyltransferase (Lysophosphatidic acid acyltransferase) [Trichoderma parareesei]	Metabolism;Metabolism;Metabolism;Metabolism	Global and overview maps;Global and overview maps;Lipid metabolism;Lipid metabolism	ko01100//Metabolic pathways;ko01110//Biosynthesis of secondary metabolites;ko00564//Glycerophospholipid metabolism;ko00561//Glycerolipid metabolism	K13509;K13509;K13509;K13509	GO:0043231//intracellular membrane-bounded organelle;GO:0043232//intracellular non-membrane-bounded organelle	GO:0016746//transferase activity, transferring acyl groups	GO:0006650//glycerophospholipid metabolic process;GO:0007275//multicellular organism development
Trire2_56966	250	224	352	65	72	86	11.8	12.2	16.2	3.2	3.08	3.67	13.4	3.316666667	-2.014427071	8.55E-09	7.46E-08	FUM15	cytochrome P450 [Trichoderma longibrachiatum ATCC 18648]	-	-	-	-	-	GO:0016491//oxidoreductase activity;GO:0046906//tetrapyrrole binding;GO:0046914//transition metal ion binding	GO:0044710//single-organism metabolic process
Trire2_66913	241	132	335	25	68	46	6.71	4.24	9.09	0.73	1.71	1.16	6.68	1.2	-2.476813697	8.67E-09	7.56E-08	PIK3C3	phosphatidylinositol 3-kinase [Trichoderma reesei QM6a]	Metabolism;Cellular Processes;Cellular Processes;Metabolism;Environmental Information Processing;Cellular Processes	Global and overview maps;Transport and catabolism;Transport and catabolism;Carbohydrate metabolism;Signal transduction;Transport and catabolism	ko01100//Metabolic pathways;ko04138//Autophagy - yeast;ko04145//Phagosome;ko00562//Inositol phosphate metabolism;ko04070//Phosphatidylinositol signaling system;ko04136//Autophagy - other eukaryotes	K00914;K00914;K00914;K00914;K00914;K00914	GO:0005774//vacuolar membrane;GO:0035032//phosphatidylinositol 3-kinase complex, class III;GO:0042579//microbody;GO:0044232//organelle membrane contact site	GO:0032550//purine ribonucleoside binding;GO:0052742//phosphatidylinositol kinase activity	GO:0006464//cellular protein modification process;GO:0006661//phosphatidylinositol biosynthetic process;GO:0006914//autophagy;GO:0006996//organelle organization;GO:0010720//positive regulation of cell development;GO:0032786//positive regulation of DNA-templated transcription, elongation;GO:0033365//protein localization to organelle;GO:0048017//inositol lipid-mediated signaling;GO:0072657//protein…
Trire2_107934	297	258	299	572	493	379	44.87	44.96	44.05	90.08	67.45	51.74	44.62666667	69.75666667	0.644425052	9.16E-09	7.98E-08	YPL225W	DUF757-domain-containing protein [Trichoderma citrinoviride]	-	-	-	-	GO:0030529//intracellular ribonucleoprotein complex;GO:0044444//cytoplasmic part	-	-
Trire2_121533	1140	1093	1155	1342	1811	1657	95.27	105.35	94.12	116.91	137.06	125.12	98.24666667	126.3633333	0.363097534	9.42E-09	8.20E-08	coq9	ubiquinone biosynthesis protein COQ9 [Trichoderma longibrachiatum ATCC 18648]	-	-	-	-	GO:0019866//organelle inner membrane	-	GO:0006744//ubiquinone biosynthetic process;GO:0045333//cellular respiration
Trire2_52979	805	385	969	182	225	163	19.31	10.65	22.66	4.55	4.89	3.53	17.54	4.323333333	-2.020432769	9.81E-09	8.53E-08	WAV3	von willebrand ring finger domain-containing [Trichoderma arundinaceum]	-	-	-	-	-	GO:0046914//transition metal ion binding	-
Trire2_21270	31399	34122	27157	50999	54781	67809	1962.25	2459.29	1654.8	3322.11	3100.12	3828.76	2025.446667	3416.996667	0.754488743	1.00E-08	8.70E-08	--	CAP20 virulence factor [Trichoderma parareesei]	-	-	-	-	-	-	-
Trire2_120388	607	383	793	128	232	149	9.97	7.26	12.7	2.19	3.45	2.21	9.976666667	2.616666667	-1.93082772	1.01E-08	8.73E-08	trapcc10-1	cis-Golgi transport protein particle complex subunit [Trichoderma reesei QM6a]	-	-	-	-	-	-	-
Trire2_64963	360	238	540	97	107	65	9.27	7.07	13.56	2.6	2.5	1.51	9.966666667	2.203333333	-2.177423308	1.01E-08	8.73E-08	--	mfs allantoate [Trichoderma arundinaceum]	-	-	-	-	-	-	-
Trire2_57295	1869	1210	1997	553	769	624	34.02	25.4	35.45	10.49	12.68	10.26	31.62333333	11.14333333	-1.504808592	1.02E-08	8.81E-08	SPT6	Transcription elongation factor spt-6 [Trichoderma parareesei]	-	-	-	-	GO:0005720//nuclear heterochromatin	GO:0000990//transcription factor activity, core RNA polymerase binding;GO:0003682//chromatin binding;GO:0003700//transcription factor activity, sequence-specific DNA binding;GO:0005515//protein binding;GO:0008135//translation factor activity, RNA binding	GO:0000083//regulation of transcription involved in G1/S transition of mitotic cell cycle;GO:0000430//regulation of transcription from RNA polymerase II promoter by glucose;GO:0006342//chromatin silencing;GO:0006406//mRNA export from nucleus;GO:0016441//posttranscriptional gene silencing;GO:0031445//regulation of heterochromatin assembly;GO:0031555//transcriptional attenuation;GO:0032786//positiv…
Trire2_22699	1231	719	1476	291	466	351	61.79	41.63	72.24	15.23	21.18	15.92	58.55333333	17.44333333	-1.747075545	1.05E-08	9.08E-08	wc-2	white collar 2 [Trichoderma reesei]	-	-	-	-	-	GO:0003677//DNA binding;GO:0046914//transition metal ion binding;GO:0060089//molecular transducer activity	GO:0010468//regulation of gene expression;GO:0050794//regulation of cellular process
MSTRG.6518	3983	4481	3529	6544	7542	7842	79.56	103.21	68.72	136.24	136.4	141.52	83.83	138.0533333	0.719687188	1.05E-08	9.09E-08	--	ring-finger domain containing [Trichoderma arundinaceum]	-	-	-	-	-	GO:0043169//cation binding	-
Trire2_111527	308	250	172	433	673	446	43.95	41.14	23.93	64.4	86.96	57.5	36.34	69.62	0.937943394	1.05E-08	9.09E-08	--	uniqu protein [Trichoderma parareesei]	-	-	-	-	-	-	-
Trire2_123611	445	298	466	427	548	434	18.94	14.63	19.34	18.95	21.13	16.69	17.63666667	18.92333333	0.101588324	1.08E-08	9.28E-08	prnB	amino acid transporter-likeprotein [Trichoderma reesei QM6a]	-	-	-	-	GO:0031224//intrinsic component of membrane;GO:0043231//intracellular membrane-bounded organelle	GO:0008324//cation transmembrane transporter activity;GO:0015171//amino acid transmembrane transporter activity	GO:0003333//amino acid transmembrane transport;GO:0006812//cation transport
Trire2_80007	651	691	528	1092	1180	1197	47.23	57.82	37.35	82.59	77.53	78.47	47.46666667	79.53	0.74458443	1.09E-08	9.37E-08	--	Rad54-like protein [Trichoderma parareesei]	-	-	-	-	GO:0044444//cytoplasmic part	-	-
Trire2_53722	1420	987	1383	380	391	474	129.34	103.68	122.82	36.08	32.25	39.01	118.6133333	35.78	-1.7290409	1.09E-08	9.37E-08	--	DUF1275 domain-containing protein [Trichoderma harzianum]	-	-	-	-	-	GO:0004386//helicase activity	GO:0006259//DNA metabolic process
Trire2_75742	179	111	252	36	49	43	5.84	4.17	8.01	1.22	1.45	1.27	6.006666667	1.313333333	-2.193331476	1.11E-08	9.59E-08	npr3	Nitrogen permease regulator 3 [Trichoderma lentiforme]	-	-	-	-	GO:0000306//extrinsic component of vacuolar membrane;GO:0035859//Seh1-associated complex	-	GO:0000045//autophagosome assembly;GO:0000280//nuclear division;GO:0016049//cell growth;GO:0032006//regulation of TOR signaling
MSTRG.4194	125	87	188	27	24	29	3.95	3.17	5.8	0.89	0.69	0.83	4.306666667	0.803333333	-2.422501018	1.13E-08	9.74E-08	--	related to protein glass [Phialocephala subalpina]	-	-	-	-	-	-	-
Trire2_120224	813	519	822	221	302	220	19.52	14.37	19.24	5.53	6.56	4.77	17.71	5.62	-1.655922177	1.14E-08	9.81E-08	--	C2H2 transcriptional regulator [Trichoderma parareesei]	-	-	-	-	-	-	-
Trire2_66926	1599	1022	1855	441	643	428	24.88	18.34	28.14	7.15	9.06	6.02	23.78666667	7.41	-1.682607667	1.15E-08	9.88E-08	NUP192	nuclear pore complex subunit [Trichoderma arundinaceum]	Genetic Information Processing	Translation	ko03013//RNA transport	K14310	GO:0005816//spindle pole body;GO:0012505//endomembrane system;GO:0043231//intracellular membrane-bounded organelle;GO:0044444//cytoplasmic part;GO:0046930//pore complex	GO:0005198//structural molecule activity	GO:0006997//nucleus organization;GO:0016482//cytoplasmic transport
Trire2_45085	2239	1524	2078	2038	2359	2589	202.73	159.15	183.46	192.35	193.42	211.81	181.78	199.1933333	0.131975885	1.16E-08	9.94E-08	NPC2	hypothetical phosphatidylglycerol/phosphatidylinositol transfer protein precursor [Trichoderma virens Gv29-8]	-	-	-	-	GO:0005775//vacuolar lumen	-	GO:0015918//sterol transport
Trire2_102694	828	496	1005	197	315	229	14.43	9.97	17.08	3.58	4.97	3.61	13.82666667	4.053333333	-1.770272665	1.18E-08	1.01E-07	pds5	Cohesin [Trichoderma parareesei]	-	-	-	-	GO:0000798//nuclear cohesin complex;GO:0044444//cytoplasmic part	-	GO:0006281//DNA repair;GO:0007062//sister chromatid cohesion;GO:0010799//regulation of peptidyl-threonine phosphorylation;GO:0034293//sexual sporulation;GO:0051316//attachment of spindle microtubules to kinetochore involved in meiotic chromosome segregation;GO:0070192//chromosome organization involved in meiotic cell cycle;GO:0072356//chromosome passenger complex localization to kinetochore
MSTRG.8459	10	11	10	38	34	35	0.85	1.08	0.83	3.36	2.61	2.68	0.92	2.883333333	1.648031866	1.19E-08	1.02E-07	--	uncharacterized protein TRIREDRAFT_111440 [Trichoderma reesei QM6a]	-	-	-	-	-	-	-
Trire2_77209	462	342	461	500	539	700	22.59	19.28	21.98	25.48	23.86	30.92	21.28333333	26.75333333	0.329994536	1.19E-08	1.02E-07	sap61	splicing factor 3a [Trichoderma parareesei]	Genetic Information Processing	Transcription	ko03040//Spliceosome	K12827	-	-	-
Trire2_75472	109	49	91	152	130	146	5.45	2.83	4.44	7.92	5.89	6.6	4.24	6.803333333	0.682177512	1.19E-08	1.02E-07	TAF7	transcription factor IID, 55 kDA subunit [Trichoderma reesei QM6a]	Genetic Information Processing	Transcription	ko03022//Basal transcription factors	K03132	-	-	-
Trire2_76766	900	625	986	996	972	1247	39.74	31.83	42.45	45.84	38.87	49.75	38.00666667	44.82	0.237890148	1.22E-08	1.04E-07	notK'	nucleoside transporter [Trichoderma arundinaceum]	-	-	-	-	GO:0016020//membrane;GO:0043231//intracellular membrane-bounded organelle	GO:0015205//nucleobase transmembrane transporter activity	GO:0006863//purine nucleobase transport;GO:0044763//single-organism cellular process
Trire2_37525	445	311	522	125	170	123	21.61	17.41	24.71	6.33	7.47	5.4	21.24333333	6.4	-1.73086635	1.23E-08	1.05E-07	--	GPCR, GprK-type, partial [Trichoderma reesei QM6a]	-	-	-	-	-	-	-
Trire2_109239	1107	1313	995	1968	2295	2198	86.95	118.94	76.2	161.13	163.24	155.99	94.03	160.12	0.767960498	1.25E-08	1.06E-07	--	NAD(P)-binding protein [Trichoderma longibrachiatum ATCC 18648]	-	-	-	-	-	-	-
Trire2_104978	2013	2781	1623	4296	5268	5968	89.76	143.02	70.57	199.68	212.72	240.45	101.1166667	217.6166667	1.105768242	1.27E-08	1.08E-07	--	golgin subfamily a member 7 erf4 [Trichoderma arundinaceum]	-	-	-	-	-	-	-
Trire2_108962	240	162	238	35	77	38	10.11	7.87	9.77	1.54	2.94	1.45	9.25	1.976666667	-2.226383762	1.29E-08	1.09E-07	RTC5	TLDc domain-containing protein 2 [Trichoderma reesei RUT C-30]	-	-	-	-	GO:0043231//intracellular membrane-bounded organelle;GO:0044444//cytoplasmic part	-	-
Trire2_22197	4520	2580	5252	1191	1741	1349	239.37	157.58	271.2	65.75	83.49	64.55	222.7166667	71.26333333	-1.643977652	1.29E-08	1.10E-07	BGL1B	glycoside hydrolase family 1 [Trichoderma reesei QM6a]	Metabolism;Metabolism;Metabolism;Metabolism	Global and overview maps;Global and overview maps;Carbohydrate metabolism;Metabolism of other amino acids	ko01100//Metabolic pathways;ko01110//Biosynthesis of secondary metabolites;ko00500//Starch and sucrose metabolism;ko00460//Cyanoamino acid metabolism	K01188;K01188;K01188;K01188	-	GO:0008422//beta-glucosidase activity	GO:0030243//cellulose metabolic process
Trire2_67761	854	543	958	259	319	264	33.13	24.3	36.24	10.47	11.21	9.25	31.22333333	10.31	-1.598580232	1.30E-08	1.10E-07	ADL1	cysteine proteinase [Trichoderma reesei RUT C-30]	-	-	-	-	GO:0044464//cell part	GO:0070011//peptidase activity, acting on L-amino acid peptides	GO:0019538//protein metabolic process;GO:0034641//cellular nitrogen compound metabolic process
Trire2_81089	3472	3507	3783	4805	5156	6471	168.26	196.01	178.76	242.72	226.27	283.34	181.01	250.7766667	0.470333718	1.30E-08	1.10E-07	CYS4	cystathionine beta-synthase [Trichoderma reesei RUT C-30]	Metabolism;Metabolism;Metabolism;Metabolism;Metabolism	Global and overview maps;Global and overview maps;Global and overview maps;Amino acid metabolism;Amino acid metabolism	ko01100//Metabolic pathways;ko01110//Biosynthesis of secondary metabolites;ko01230//Biosynthesis of amino acids;ko00270//Cysteine and methionine metabolism;ko00260//Glycine, serine and threonine metabolism	K01697;K01697;K01697;K01697;K01697	-	-	-
Trire2_50707	432	316	559	110	175	114	16.17	13.65	20.41	4.29	5.93	3.86	16.74333333	4.693333333	-1.834901941	1.31E-08	1.11E-07	Fzr1	WD40 repeat-like protein [Trichoderma longibrachiatum ATCC 18648]	Cellular Processes;Genetic Information Processing	Cell growth and death;Folding, sorting and degradation	ko04111//Cell cycle - yeast;ko04120//Ubiquitin mediated proteolysis	K03364;K03364	GO:0000152//nuclear ubiquitin ligase complex;GO:0005815//microtubule organizing center	GO:0032403//protein complex binding;GO:0055106//ubiquitin-protein transferase regulator activity	GO:0008054//negative regulation of cyclin-dependent protein serine/threonine kinase by cyclin degradation;GO:0010695//regulation of spindle pole body separation;GO:0030071//regulation of mitotic metaphase/anaphase transition;GO:0032436//positive regulation of proteasomal ubiquitin-dependent protein catabolic process;GO:0032535//regulation of cellular component size;GO:0042787//protein ubiquitinat…
Trire2_80881	4636	3342	6709	1470	1951	1701	253.35	210.63	357.49	83.74	96.55	83.99	273.8233333	88.09333333	-1.636140639	1.33E-08	1.13E-07	tca-9	beta subunit of GDP-forming succinate-CoA ligase [Trichoderma reesei QM6a]	Metabolism;Metabolism;Metabolism;Metabolism;Metabolism	Global and overview maps;Global and overview maps;Global and overview maps;Carbohydrate metabolism;Carbohydrate metabolism	ko01100//Metabolic pathways;ko01110//Biosynthesis of secondary metabolites;ko01200//Carbon metabolism;ko00020//Citrate cycle (TCA cycle);ko00640//Propanoate metabolism	K01900;K01900;K01900;K01900;K01900	GO:0043231//intracellular membrane-bounded organelle	GO:0004774//succinate-CoA ligase activity;GO:0032550//purine ribonucleoside binding;GO:0043169//cation binding	GO:0006637//acyl-CoA metabolic process
Trire2_102816	444	265	464	118	126	126	15.08	10.38	15.37	4.18	3.88	3.87	13.61	3.976666667	-1.775035525	1.39E-08	1.17E-07	--	Zn2Cys6 transcriptional regulator [Trichoderma guizhouense]	-	-	-	-	-	GO:0005488//binding	GO:0006351//transcription, DNA-templated
Trire2_120110	1428	819	1340	318	485	428	81.81	54.11	74.85	18.99	25.16	22.15	70.25666667	22.1	-1.66858876	1.39E-08	1.17E-07	Rv1533	NPD-domain-containing protein [Trichoderma citrinoviride]	-	-	-	-	-	GO:0016703//oxidoreductase activity, acting on single donors with incorporation of molecular oxygen, incorporation of one atom of oxygen (internal monooxygenases or internal mixed function oxidases)	GO:0044710//single-organism metabolic process
Trire2_71851	1270	788	1300	1038	1403	1188	202.19	144.68	201.8	172.25	202.27	170.89	182.89	181.8033333	-0.008597543	1.39E-08	1.17E-07	--	Cyanovirin-N [Trichoderma reesei RUT C-30]	-	-	-	-	-	-	-
Trire2_34297	192	206	119	344	402	467	49.32	61.02	29.8	92.1	93.5	108.38	46.71333333	97.99333333	1.068849208	1.42E-08	1.20E-07	pmp3	SSCRP protein [Trichoderma parareesei]	-	-	-	-	GO:0031224//intrinsic component of membrane	-	-
Trire2_60250	1820	1133	2087	529	736	547	58.43	41.95	65.33	17.7	21.4	15.87	55.23666667	18.32333333	-1.591944282	1.43E-08	1.20E-07	SPAC29E6.06c	cysteinyl-tRNA synthetase, class Ia [Trichoderma parareesei]	Genetic Information Processing	Translation	ko00970//Aminoacyl-tRNA biosynthesis	K01883	GO:0030529//intracellular ribonucleoprotein complex;GO:0044444//cytoplasmic part	GO:0004812//aminoacyl-tRNA ligase activity;GO:0032550//purine ribonucleoside binding	GO:0006418//tRNA aminoacylation for protein translation
Trire2_123687	236	329	298	486	551	589	14.64	23.54	18.03	31.43	30.96	33.02	18.73666667	31.80333333	0.763313669	1.48E-08	1.24E-07	--	Histone-lysine N-methyltransferase, H3 lysine-9 specific dim-5 [Neonectria ditissima]	-	-	-	-	-	-	-
Trire2_76155	2207	1618	2551	1964	2400	2355	124.59	105.34	140.41	115.56	122.68	120.11	123.4466667	119.45	-0.047481027	1.49E-08	1.25E-07	KLLA0B14839g	acid phosphatase-like protein [Trichoderma reesei QM6a]	-	-	-	-	-	GO:0016787//hydrolase activity	-
Trire2_79974	1032	982	1118	1369	1460	1436	39.39	43.22	41.6	54.46	50.46	49.52	41.40333333	51.48	0.314265131	1.50E-08	1.26E-07	ERF2	Palmitoyltransferase ERF2 [Trichoderma parareesei]	-	-	-	-	GO:0002178//palmitoyltransferase complex;GO:0031227//intrinsic component of endoplasmic reticulum membrane;GO:0044448//cell cortex part	GO:0016409//palmitoyltransferase activity;GO:0046914//transition metal ion binding	GO:0006497//protein lipidation;GO:0006605//protein targeting;GO:0040020//regulation of meiotic nuclear division
Trire2_80586	1544	1153	1836	466	674	460	14.41	12.41	16.71	4.53	5.7	3.88	14.51	4.703333333	-1.625292032	1.53E-08	1.28E-07	lvs1	beach-domain-containing protein [Trichoderma citrinoviride]	-	-	-	-	GO:0044425//membrane part;GO:0044444//cytoplasmic part	-	GO:0009628//response to abiotic stimulus;GO:0015031//protein transport;GO:0071555//cell wall organization
Trire2_75418	7050	5619	8195	7072	7949	8125	164.67	151.36	186.63	172.18	168.13	171.46	167.5533333	170.59	0.02591269	1.54E-08	1.29E-07	ace1	transcription factor [Trichoderma reesei QM6a]	-	-	-	-	GO:0043231//intracellular membrane-bounded organelle	GO:0003676//nucleic acid binding;GO:0043169//cation binding	GO:0010468//regulation of gene expression;GO:0034645//cellular macromolecule biosynthetic process
Trire2_64375	247	138	236	275	285	260	8.86	5.71	8.25	10.28	9.26	8.43	7.606666667	9.323333333	0.293581462	1.55E-08	1.30E-07	exgD	glycoside hydrolase family 5 [Trichoderma reesei QM6a]	Metabolism;Metabolism	Global and overview maps;Carbohydrate metabolism	ko01100//Metabolic pathways;ko00500//Starch and sucrose metabolism	K01210;K01210	GO:0031224//intrinsic component of membrane;GO:0043231//intracellular membrane-bounded organelle	GO:0008422//beta-glucosidase activity;GO:0016772//transferase activity, transferring phosphorus-containing groups	GO:0022604//regulation of cell morphogenesis;GO:0051274//beta-glucan biosynthetic process
Trire2_61508	632	379	792	135	235	140	16.27	11.25	19.87	3.62	5.48	3.26	15.79666667	4.12	-1.938903918	1.56E-08	1.31E-07	ITC1	Dolichyl pyrophosphate Glc1Man9GlcNAc2 alpha-1,3-glucosyltransferase [Trichoderma lentiforme]	-	-	-	-	-	-	GO:0008152//metabolic process
Trire2_78555	3449	2039	4106	969	1355	1110	59.06	40.27	68.55	17.3	21.01	17.17	55.96	18.49333333	-1.597390676	1.58E-08	1.32E-07	NTE1	Esterase of the alpha-beta hydrolase superfamily [Trichoderma parareesei]	Metabolism	Lipid metabolism	ko00564//Glycerophospholipid metabolism	K14676	GO:0043231//intracellular membrane-bounded organelle;GO:0044425//membrane part	GO:0016788//hydrolase activity, acting on ester bonds	GO:0006650//glycerophospholipid metabolic process;GO:0031326//regulation of cellular biosynthetic process;GO:0034641//cellular nitrogen compound metabolic process;GO:0046164//alcohol catabolic process
Trire2_111932	164	61	123	166	201	251	8.48	3.64	6.2	8.94	9.41	11.72	6.106666667	10.02333333	0.714905364	1.58E-08	1.32E-07	FUS7	aldehyde dehydrogenase [Trichoderma reesei QM6a]	-	-	-	-	-	GO:0016903//oxidoreductase activity, acting on the aldehyde or oxo group of donors	GO:0044710//single-organism metabolic process
Trire2_112463	308	199	415	73	109	69	9.42	7.02	12.37	2.33	3.02	1.91	9.603333333	2.42	-1.988528207	1.59E-08	1.32E-07	mcm3	MCM-domain-containing protein [Trichoderma reesei RUT C-30]	Cellular Processes;Cellular Processes;Genetic Information Processing	Cell growth and death;Cell growth and death;Replication and repair	ko04111//Cell cycle - yeast;ko04113//Meiosis - yeast;ko03030//DNA replication	K02541;K02541;K02541	GO:0036387//pre-replicative complex;GO:0043231//intracellular membrane-bounded organelle;GO:0043234//protein complex;GO:0044444//cytoplasmic part	GO:0004386//helicase activity;GO:0032550//purine ribonucleoside binding;GO:0043565//sequence-specific DNA binding	GO:0000724//double-strand break repair via homologous recombination;GO:0006342//chromatin silencing;GO:0022616//DNA strand elongation;GO:0032392//DNA geometric change;GO:0051095//regulation of helicase activity;GO:1902299//pre-replicative complex assembly involved in cell cycle DNA replication
Trire2_76763	928	721	1012	897	1155	1358	61.43	55.05	65.32	61.89	69.24	81.22	60.6	70.78333333	0.224091909	1.64E-08	1.36E-07	--	GPCR, PTH11-type [Trichoderma reesei QM6a]	-	-	-	-	-	-	-
Trire2_119796	44	31	55	57	98	84	2.12	1.72	2.59	2.86	4.28	3.66	2.143333333	3.6	0.74814067	1.64E-08	1.36E-07	--	RNA exonuclease 3 [Verticillium dahliae VDG1]	-	-	-	-	-	-	-
Trire2_56934	277	151	283	61	71	66	30.8	19.36	30.68	7.07	7.15	6.63	26.94666667	6.95	-1.955021938	1.66E-08	1.38E-07	SPAC4G9.12	carbohydrate kinase [Trichoderma longibrachiatum ATCC 18648]	Metabolism;Metabolism;Metabolism;Metabolism	Global and overview maps;Global and overview maps;Global and overview maps;Carbohydrate metabolism	ko01100//Metabolic pathways;ko01110//Biosynthesis of secondary metabolites;ko01200//Carbon metabolism;ko00030//Pentose phosphate pathway	K00851;K00851;K00851;K00851	GO:0043231//intracellular membrane-bounded organelle;GO:0044444//cytoplasmic part	GO:0016301//kinase activity	GO:0006796//phosphate-containing compound metabolic process;GO:0019520//aldonic acid metabolic process
Trire2_120980	3346	4794	3131	7347	9125	8378	135.91	224.58	124.01	311.07	335.64	307.47	161.5	318.06	0.977764782	1.70E-08	1.41E-07	--	Ricin B lectin [Cordyceps militaris CM01]	-	-	-	-	-	-	-
Trire2_60773	156	109	147	22	35	38	25.2	20.31	23.15	3.7	5.12	5.55	22.88666667	4.79	-2.256409795	1.72E-08	1.43E-07	PA3287	ankyrin [Trichoderma parareesei]	-	-	-	-	-	-	-
Trire2_64719	283	194	218	303	342	351	18.73	14.81	14.07	20.91	20.5	20.99	15.87	20.8	0.3902814	1.73E-08	1.44E-07	SP2	subtilisin-like serine protease [Trichoderma reesei RUT C-30]	-	-	-	-	-	-	-
Trire2_69563	104	62	88	96	167	177	5.31	3.65	4.38	5.11	7.72	8.17	4.446666667	7	0.654630661	1.77E-08	1.47E-07	liz1	MFS permease [Trichoderma parareesei]	-	-	-	-	GO:0031224//intrinsic component of membrane	GO:0000166//nucleotide binding;GO:0016709//oxidoreductase activity, acting on paired donors, with incorporation or reduction of molecular oxygen, NAD(P)H as one donor, and incorporation of one atom of oxygen;GO:0042887//amide transmembrane transporter activity	GO:0016192//vesicle-mediated transport;GO:0035461//vitamin transmembrane transport;GO:0044710//single-organism metabolic process;GO:0098657//import into cell
Trire2_120370	147	94	170	142	219	209	16.63	12.27	18.76	16.75	22.44	21.37	15.88666667	20.18666667	0.345586254	1.77E-08	1.47E-07	--	cupin [Trichoderma harzianum]	-	-	-	-	-	-	-
Trire2_122653	3611	3151	2968	4849	5117	4770	183.9	185.07	147.38	257.41	235.99	219.49	172.1166667	237.63	0.465330178	1.78E-08	1.47E-07	erg-6	squalene synthase [Trichoderma reesei QM6a]	Metabolism;Metabolism;Metabolism;Metabolism	Global and overview maps;Global and overview maps;Lipid metabolism;Metabolism of terpenoids and polyketides	ko01100//Metabolic pathways;ko01110//Biosynthesis of secondary metabolites;ko00100//Steroid biosynthesis;ko00909//Sesquiterpenoid and triterpenoid biosynthesis	K00801;K00801;K00801;K00801	GO:0031224//intrinsic component of membrane;GO:0031966//mitochondrial membrane	GO:0004311//farnesyltranstransferase activity	GO:0008204//ergosterol metabolic process
Trire2_122314	1001	1354	893	2428	2251	2498	27.11	42.29	23.58	68.55	55.21	61.13	30.99333333	61.63	0.991674866	1.79E-08	1.48E-07	--	DUF2293 domain protein [Metarhizium robertsii]	-	-	-	-	-	-	-
Trire2_123130	3056	3212	3085	4318	5068	4882	96.75	117.27	95.23	142.49	145.29	139.64	103.0833333	142.4733333	0.466880822	1.81E-08	1.49E-07	--	C2H2 finger domain transcription factor sebA [Trichoderma lentiforme]	-	-	-	-	-	-	-
[truncated: 8,659 more rows]
