# Supplementary material for: A histone H3K9 methyltransferase Dim5 mediates repression of sorbicillinoid biosynthesis in Trichoderma reesei
Source: Microb Biotechnol. 2022 Aug 3;15(10):2533–46. doi: 10.1111/1751-7915.14103 (PMC9518983; doi:10.1111/1751-7915.14103)
Supplement: Supplementary file 3 — Data S3 [file MBT2-15-2533-s006.xls]

GO ID	Description	DEGs	All	FDR	Genes
Molecular Function
GO:1901363	heterocyclic compound binding	493	1417	8.64E-11	3.25E-08	MSTRG.1021(HD-10);MSTRG.1034(exo2);MSTRG.1531(--);MSTRG.2060(2E4.130);MSTRG.3307(hbx4);MSTRG.3378(myo2);MSTRG.6126(pkc1);MSTRG.6329(dna2);MSTRG.6507(trt1);MSTRG.6987(--);MSTRG.8257(RLI1);MSTRG.9182(NGR_a01650);Trire2_102378(KIF1A);Trire2_102579(BRE1);Trire2_102700(grs1);Trire2_102711(PSK2);Trire2_103215(himC);Trire2_103275(AZF1);Trire2_103506(bms1);Trire2_103655(--);Trire2_103756(pim1);Trire2_104…
GO:0097159	organic cyclic compound binding	506	1465	1.59E-10	3.25E-08	MSTRG.1021(HD-10);MSTRG.1034(exo2);MSTRG.1531(--);MSTRG.2060(2E4.130);MSTRG.3307(hbx4);MSTRG.3378(myo2);MSTRG.6126(pkc1);MSTRG.6329(dna2);MSTRG.6507(trt1);MSTRG.6987(--);MSTRG.8257(RLI1);MSTRG.9182(NGR_a01650);Trire2_102378(KIF1A);Trire2_102579(BRE1);Trire2_102700(grs1);Trire2_102711(PSK2);Trire2_102794(cyp33);Trire2_103215(himC);Trire2_103275(AZF1);Trire2_103506(bms1);Trire2_103655(--);Trire2_10…
GO:0001882	nucleoside binding	242	616	1.89E-10	3.25E-08	MSTRG.2060(2E4.130);MSTRG.3378(myo2);MSTRG.6126(pkc1);MSTRG.8257(RLI1);Trire2_102378(KIF1A);Trire2_102700(grs1);Trire2_102711(PSK2);Trire2_103506(bms1);Trire2_103756(pim1);Trire2_104495(PRP5);Trire2_104683(orc1);Trire2_104790(tbg);Trire2_105192(uba3);Trire2_107385(prp43);Trire2_109457(tfg2);Trire2_109536(DBP4);Trire2_110499(ABC1);Trire2_110882(SWI2);Trire2_110960(ras-2);Trire2_111536(fol3);Trire2…
GO:0001883	purine nucleoside binding	239	610	3.47E-10	3.25E-08	MSTRG.2060(2E4.130);MSTRG.3378(myo2);MSTRG.6126(pkc1);MSTRG.8257(RLI1);Trire2_102378(KIF1A);Trire2_102700(grs1);Trire2_102711(PSK2);Trire2_103506(bms1);Trire2_103756(pim1);Trire2_104495(PRP5);Trire2_104683(orc1);Trire2_104790(tbg);Trire2_105192(uba3);Trire2_107385(prp43);Trire2_109457(tfg2);Trire2_109536(DBP4);Trire2_110499(ABC1);Trire2_110882(SWI2);Trire2_110960(ras-2);Trire2_111536(fol3);Trire2…
GO:0032550	purine ribonucleoside binding	239	610	3.47E-10	3.25E-08	MSTRG.2060(2E4.130);MSTRG.3378(myo2);MSTRG.6126(pkc1);MSTRG.8257(RLI1);Trire2_102378(KIF1A);Trire2_102700(grs1);Trire2_102711(PSK2);Trire2_103506(bms1);Trire2_103756(pim1);Trire2_104495(PRP5);Trire2_104683(orc1);Trire2_104790(tbg);Trire2_105192(uba3);Trire2_107385(prp43);Trire2_109457(tfg2);Trire2_109536(DBP4);Trire2_110499(ABC1);Trire2_110882(SWI2);Trire2_110960(ras-2);Trire2_111536(fol3);Trire2…
GO:0097367	carbohydrate derivative binding	252	650	3.53E-10	3.25E-08	MSTRG.2060(2E4.130);MSTRG.3378(myo2);MSTRG.6126(pkc1);MSTRG.8257(RLI1);Trire2_102378(KIF1A);Trire2_102700(grs1);Trire2_102711(PSK2);Trire2_103506(bms1);Trire2_103756(pim1);Trire2_104495(PRP5);Trire2_104683(orc1);Trire2_104790(tbg);Trire2_105192(uba3);Trire2_107385(prp43);Trire2_109457(tfg2);Trire2_109536(DBP4);Trire2_110499(ABC1);Trire2_110882(SWI2);Trire2_110960(ras-2);Trire2_111536(fol3);Trire2…
GO:0032549	ribonucleoside binding	239	611	4.19E-10	3.30E-08	MSTRG.2060(2E4.130);MSTRG.3378(myo2);MSTRG.6126(pkc1);MSTRG.8257(RLI1);Trire2_102378(KIF1A);Trire2_102700(grs1);Trire2_102711(PSK2);Trire2_103506(bms1);Trire2_103756(pim1);Trire2_104495(PRP5);Trire2_104683(orc1);Trire2_104790(tbg);Trire2_105192(uba3);Trire2_107385(prp43);Trire2_109457(tfg2);Trire2_109536(DBP4);Trire2_110499(ABC1);Trire2_110882(SWI2);Trire2_110960(ras-2);Trire2_111536(fol3);Trire2…
GO:0036094	small molecule binding	303	830	9.70E-09	6.69E-07	MSTRG.2060(2E4.130);MSTRG.3378(myo2);MSTRG.6126(pkc1);MSTRG.8257(RLI1);MSTRG.9182(NGR_a01650);Trire2_102378(KIF1A);Trire2_102700(grs1);Trire2_102711(PSK2);Trire2_103506(bms1);Trire2_103756(pim1);Trire2_104495(PRP5);Trire2_104683(orc1);Trire2_104790(tbg);Trire2_105192(uba3);Trire2_107385(prp43);Trire2_108216(DIC1);Trire2_109015(DUS3);Trire2_109457(tfg2);Trire2_109536(DBP4);Trire2_110499(ABC1);Trir…
GO:0005488	binding	802	2531	1.15E-08	7.07E-07	MSTRG.1021(HD-10);MSTRG.1034(exo2);MSTRG.1531(--);MSTRG.2060(2E4.130);MSTRG.3307(hbx4);MSTRG.3378(myo2);MSTRG.4052(DDI1);MSTRG.6126(pkc1);MSTRG.6329(dna2);MSTRG.6507(trt1);MSTRG.6987(--);MSTRG.8257(RLI1);MSTRG.9182(NGR_a01650);Trire2_102378(KIF1A);Trire2_102497(sor3);Trire2_102579(BRE1);Trire2_102700(grs1);Trire2_102711(PSK2);Trire2_102794(cyp33);Trire2_102813(ro-3);Trire2_102816(--);Trire2_10282…
GO:0003676	nucleic acid binding	226	633	8.67E-06	0.000478613	MSTRG.1021(HD-10);MSTRG.1034(exo2);MSTRG.1531(--);MSTRG.2060(2E4.130);MSTRG.3307(hbx4);MSTRG.6329(dna2);MSTRG.6507(trt1);MSTRG.6987(--);MSTRG.8257(RLI1);MSTRG.9182(NGR_a01650);Trire2_102579(BRE1);Trire2_103275(AZF1);Trire2_103506(bms1);Trire2_103756(pim1);Trire2_104495(PRP5);Trire2_104683(orc1);Trire2_106769(smc6);Trire2_107068(ago1);Trire2_108164(--);Trire2_108208(trf1);Trire2_108421(dpb4);Trire…
GO:0004386	helicase activity	26	47	8.76E-05	0.004398144	MSTRG.6329(dna2);Trire2_107385(prp43);Trire2_109536(DBP4);Trire2_112384(DBP3);Trire2_112463(mcm3);Trire2_119848(AQR);Trire2_2374(arp5);Trire2_3212(mcm7);Trire2_3579(ECM16);Trire2_44097(RVB1);Trire2_49059(mtr4);Trire2_49770(ROK1);Trire2_53722(--);Trire2_53972(DBP8);Trire2_54064(MRH4);Trire2_58213(KU80);Trire2_58631(RAD5);Trire2_5899(mcm2);Trire2_61541(SPAC664.02c);Trire2_62226(chl1);Trire2_63454(m…
GO:0017111	nucleoside-triphosphatase activity	114	302	0.000161777	0.006912023	MSTRG.2060(2E4.130);MSTRG.3378(myo2);MSTRG.6329(dna2);MSTRG.8257(RLI1);Trire2_102378(KIF1A);Trire2_103506(bms1);Trire2_103756(pim1);Trire2_104495(PRP5);Trire2_104683(orc1);Trire2_104790(tbg);Trire2_107385(prp43);Trire2_109536(DBP4);Trire2_110499(ABC1);Trire2_110882(SWI2);Trire2_110960(ras-2);Trire2_111027(--);Trire2_112231(KIF4A);Trire2_112384(DBP3);Trire2_112463(mcm3);Trire2_119830(klp5);Trire2_…
GO:0016875	ligase activity, forming carbon-oxygen bonds	25	46	0.000175305	0.006912023	Trire2_102700(grs1);Trire2_108216(DIC1);Trire2_120088(DED81);Trire2_121000(WRS1);Trire2_121420(gus1);Trire2_121529(SPAC8C9.12c);Trire2_122275(MSF1);Trire2_123801(DPS1);Trire2_2790(proS);Trire2_4537(ala1);Trire2_48146(leu-6);Trire2_49197(ths1);Trire2_5227(irs1);Trire2_60250(SPAC29E6.06c);Trire2_61239(asnS);Trire2_62426(rng2);Trire2_63935(ileS);Trire2_64327(SPAC24C9.09);Trire2_70397(alaS);Trire2_71…
GO:0016876	ligase activity, forming aminoacyl-tRNA and related compounds	25	46	0.000175305	0.006912023	Trire2_102700(grs1);Trire2_108216(DIC1);Trire2_120088(DED81);Trire2_121000(WRS1);Trire2_121420(gus1);Trire2_121529(SPAC8C9.12c);Trire2_122275(MSF1);Trire2_123801(DPS1);Trire2_2790(proS);Trire2_4537(ala1);Trire2_48146(leu-6);Trire2_49197(ths1);Trire2_5227(irs1);Trire2_60250(SPAC29E6.06c);Trire2_61239(asnS);Trire2_62426(rng2);Trire2_63935(ileS);Trire2_64327(SPAC24C9.09);Trire2_70397(alaS);Trire2_71…
GO:0004812	aminoacyl-tRNA ligase activity	24	44	0.000219056	0.008061253	Trire2_102700(grs1);Trire2_108216(DIC1);Trire2_120088(DED81);Trire2_121000(WRS1);Trire2_121420(gus1);Trire2_121529(SPAC8C9.12c);Trire2_122275(MSF1);Trire2_123801(DPS1);Trire2_2790(proS);Trire2_4537(ala1);Trire2_48146(leu-6);Trire2_49197(ths1);Trire2_5227(irs1);Trire2_60250(SPAC29E6.06c);Trire2_61239(asnS);Trire2_63935(ileS);Trire2_64327(SPAC24C9.09);Trire2_70397(alaS);Trire2_71759(YTS1);Trire2_71…
GO:0016818	hydrolase activity, acting on acid anhydrides, in phosphorus-containing anhydrides	119	324	0.000427084	0.014734398	MSTRG.2060(2E4.130);MSTRG.3378(myo2);MSTRG.6329(dna2);MSTRG.8257(RLI1);Trire2_102378(KIF1A);Trire2_103506(bms1);Trire2_103756(pim1);Trire2_104495(PRP5);Trire2_104683(orc1);Trire2_104790(tbg);Trire2_107385(prp43);Trire2_109536(DBP4);Trire2_110499(ABC1);Trire2_110882(SWI2);Trire2_110960(ras-2);Trire2_111027(--);Trire2_112231(KIF4A);Trire2_112384(DBP3);Trire2_112463(mcm3);Trire2_119830(klp5);Trire2_…
GO:0016817	hydrolase activity, acting on acid anhydrides	120	328	0.000482868	0.015679019	MSTRG.2060(2E4.130);MSTRG.3378(myo2);MSTRG.6329(dna2);MSTRG.8257(RLI1);Trire2_102378(KIF1A);Trire2_103506(bms1);Trire2_103756(pim1);Trire2_104495(PRP5);Trire2_104683(orc1);Trire2_104790(tbg);Trire2_107385(prp43);Trire2_109536(DBP4);Trire2_110499(ABC1);Trire2_110882(SWI2);Trire2_110960(ras-2);Trire2_111027(--);Trire2_112231(KIF4A);Trire2_112384(DBP3);Trire2_112463(mcm3);Trire2_119830(klp5);Trire2_…
GO:0001071	nucleic acid binding transcription factor activity	31	65	0.000672226	0.020614941	MSTRG.1531(--);MSTRG.3307(hbx4);Trire2_102579(BRE1);Trire2_108208(trf1);Trire2_121080(nfyB);Trire2_21211(sep1);Trire2_27649(--);Trire2_36391(crzA);Trire2_3856(CRF1);Trire2_4231(sre);Trire2_47635(SKN7);Trire2_49232(acu-15);Trire2_49854(yap1);Trire2_52841(CTF1-ALPHA);Trire2_54675(vib-1);Trire2_5664(res2);Trire2_57295(SPT6);Trire2_57631(--);Trire2_58918(SPBC1683.13c);Trire2_58976(Rrn3);Trire2_59353(…
GO:0016874	ligase activity	49	116	0.000813023	0.02362046	Trire2_102700(grs1);Trire2_105192(uba3);Trire2_108216(DIC1);Trire2_111536(fol3);Trire2_120088(DED81);Trire2_121000(WRS1);Trire2_121420(gus1);Trire2_121529(SPAC8C9.12c);Trire2_121824(B14D6.310);Trire2_122275(MSF1);Trire2_122960(NECHADRAFT_104567);Trire2_123262(atzF);Trire2_123457(pyr-7);Trire2_123801(DPS1);Trire2_21957(pyc);Trire2_2790(proS);Trire2_37833(AOS1);Trire2_4152(GUA1);Trire2_4537(ala1);T…
GO:0016462	pyrophosphatase activity	116	321	0.001022445	0.028219476	MSTRG.2060(2E4.130);MSTRG.3378(myo2);MSTRG.6329(dna2);MSTRG.8257(RLI1);Trire2_102378(KIF1A);Trire2_103506(bms1);Trire2_103756(pim1);Trire2_104495(PRP5);Trire2_104683(orc1);Trire2_104790(tbg);Trire2_107385(prp43);Trire2_109536(DBP4);Trire2_110499(ABC1);Trire2_110882(SWI2);Trire2_110960(ras-2);Trire2_111027(--);Trire2_112231(KIF4A);Trire2_112384(DBP3);Trire2_112463(mcm3);Trire2_119830(klp5);Trire2_…
Biological Process
GO:0050789	regulation of biological process	393	1159	0.008999206	MSTRG.1034(exo2);MSTRG.1785(nuc-2);MSTRG.2060(2E4.130);MSTRG.3169(--);MSTRG.3307(hbx4);MSTRG.6126(pkc1);MSTRG.8257(RLI1);MSTRG.9182(NGR_a01650);Trire2_102579(BRE1);Trire2_102694(pds5);Trire2_102711(PSK2);Trire2_102973(HIR3);Trire2_103209(srb4);Trire2_103230(CTF1-BETA);Trire2_103275(AZF1);Trire2_103756(pim1);Trire2_104535(PXR1);Trire2_104683(orc1);Trire2_105432(tea4);Trire2_106037(srb8);Trire2_106…
GO:0065007	biological regulation	424	1283	0.032894534	MSTRG.1034(exo2);MSTRG.1785(nuc-2);MSTRG.2060(2E4.130);MSTRG.3169(--);MSTRG.3307(hbx4);MSTRG.6126(pkc1);MSTRG.8257(RLI1);MSTRG.9182(NGR_a01650);Trire2_102579(BRE1);Trire2_102694(pds5);Trire2_102711(PSK2);Trire2_102973(HIR3);Trire2_103209(srb4);Trire2_103230(CTF1-BETA);Trire2_103275(AZF1);Trire2_103756(pim1);Trire2_104535(PXR1);Trire2_104683(orc1);Trire2_105432(tea4);Trire2_106037(srb8);Trire2_106…
GO:0019222	regulation of metabolic process	295	867	0.032894534	MSTRG.1034(exo2);MSTRG.1785(nuc-2);MSTRG.2060(2E4.130);MSTRG.3307(hbx4);MSTRG.6126(pkc1);MSTRG.8257(RLI1);MSTRG.9182(NGR_a01650);Trire2_102579(BRE1);Trire2_102694(pds5);Trire2_102973(HIR3);Trire2_103209(srb4);Trire2_103230(CTF1-BETA);Trire2_103275(AZF1);Trire2_103756(pim1);Trire2_104535(PXR1);Trire2_104683(orc1);Trire2_106037(srb8);Trire2_106730(SPBC25H2.03);Trire2_107068(ago1);Trire2_107239(mal3…
GO:0022402	cell cycle process	132	352	0.032894534	MSTRG.1034(exo2);MSTRG.3378(myo2);Trire2_102579(BRE1);Trire2_102694(pds5);Trire2_102813(ro-3);Trire2_102973(HIR3);Trire2_103655(--);Trire2_104683(orc1);Trire2_104790(tbg);Trire2_107239(mal3);Trire2_107383(skb1);Trire2_108533(MRC1);Trire2_108906(--);Trire2_112190(CETN3);Trire2_112233(--);Trire2_112271(chs-3);Trire2_112463(mcm3);Trire2_119681(PAN1);Trire2_119830(klp5);Trire2_120156(TAO3);Trire2_120…
GO:0051276	chromosome organization	110	285	0.032894534	MSTRG.2060(2E4.130);MSTRG.6329(dna2);Trire2_102403(--);Trire2_102579(BRE1);Trire2_102694(pds5);Trire2_102813(ro-3);Trire2_102973(HIR3);Trire2_104683(orc1);Trire2_107068(ago1);Trire2_107239(mal3);Trire2_107383(skb1);Trire2_108208(trf1);Trire2_108421(dpb4);Trire2_108533(MRC1);Trire2_111216(dim-5);Trire2_112463(mcm3);Trire2_119848(AQR);Trire2_120404(AN10449);Trire2_121080(nfyB);Trire2_121940(rco-1);…
GO:0050794	regulation of cellular process	337	1009	0.032894534	MSTRG.1034(exo2);MSTRG.1785(nuc-2);MSTRG.2060(2E4.130);MSTRG.3169(--);MSTRG.6126(pkc1);MSTRG.8257(RLI1);MSTRG.9182(NGR_a01650);Trire2_102579(BRE1);Trire2_102694(pds5);Trire2_102711(PSK2);Trire2_102973(HIR3);Trire2_103209(srb4);Trire2_103230(CTF1-BETA);Trire2_103275(AZF1);Trire2_103756(pim1);Trire2_104535(PXR1);Trire2_104683(orc1);Trire2_105432(tea4);Trire2_106037(srb8);Trire2_106730(SPBC25H2.03);…
GO:0071840	cellular component organization or biogenesis	359	1083	0.032894534	MSTRG.1531(--);MSTRG.2060(2E4.130);MSTRG.3378(myo2);MSTRG.6126(pkc1);MSTRG.6329(dna2);MSTRG.8257(RLI1);Trire2_102403(--);Trire2_102579(BRE1);Trire2_102694(pds5);Trire2_102813(ro-3);Trire2_102973(HIR3);Trire2_103506(bms1);Trire2_103655(--);Trire2_103756(pim1);Trire2_104495(PRP5);Trire2_104535(PXR1);Trire2_104639(USO1);Trire2_104683(orc1);Trire2_104790(tbg);Trire2_105190(NUP159);Trire2_105432(tea4)…
GO:0006418	tRNA aminoacylation for protein translation	24	43	0.032894534	Trire2_102700(grs1);Trire2_108216(DIC1);Trire2_120088(DED81);Trire2_121000(WRS1);Trire2_121420(gus1);Trire2_121529(SPAC8C9.12c);Trire2_122275(MSF1);Trire2_123801(DPS1);Trire2_2790(proS);Trire2_4537(ala1);Trire2_48146(leu-6);Trire2_49197(ths1);Trire2_5227(irs1);Trire2_60250(SPAC29E6.06c);Trire2_61239(asnS);Trire2_63935(ileS);Trire2_64327(SPAC24C9.09);Trire2_70397(alaS);Trire2_71759(YTS1);Trire2_71…
GO:0043038	amino acid activation	26	48	0.032894534	Trire2_102700(grs1);Trire2_108216(DIC1);Trire2_120088(DED81);Trire2_121000(WRS1);Trire2_121420(gus1);Trire2_121529(SPAC8C9.12c);Trire2_122275(MSF1);Trire2_122960(NECHADRAFT_104567);Trire2_123801(DPS1);Trire2_2790(proS);Trire2_4537(ala1);Trire2_48146(leu-6);Trire2_49197(ths1);Trire2_5227(irs1);Trire2_60250(SPAC29E6.06c);Trire2_61239(asnS);Trire2_62426(rng2);Trire2_63935(ileS);Trire2_64327(SPAC24C9…
GO:0043039	tRNA aminoacylation	26	48	0.032894534	Trire2_102700(grs1);Trire2_108216(DIC1);Trire2_120088(DED81);Trire2_121000(WRS1);Trire2_121420(gus1);Trire2_121529(SPAC8C9.12c);Trire2_122275(MSF1);Trire2_122960(NECHADRAFT_104567);Trire2_123801(DPS1);Trire2_2790(proS);Trire2_4537(ala1);Trire2_48146(leu-6);Trire2_49197(ths1);Trire2_5227(irs1);Trire2_60250(SPAC29E6.06c);Trire2_61239(asnS);Trire2_62426(rng2);Trire2_63935(ileS);Trire2_64327(SPAC24C9…
GO:0006996	organelle organization	218	627	0.037176292	MSTRG.2060(2E4.130);MSTRG.6126(pkc1);MSTRG.6329(dna2);Trire2_102403(--);Trire2_102579(BRE1);Trire2_102694(pds5);Trire2_102813(ro-3);Trire2_102973(HIR3);Trire2_103655(--);Trire2_104639(USO1);Trire2_104683(orc1);Trire2_104790(tbg);Trire2_107068(ago1);Trire2_107239(mal3);Trire2_107383(skb1);Trire2_108208(trf1);Trire2_108421(dpb4);Trire2_108533(MRC1);Trire2_108906(--);Trire2_111027(--);Trire2_111216(…
